# Supplementary material for: Creatininium 2-chloro­acetate
Source: Acta Crystallogr Sect E Struct Rep Online. 2012 Apr 4;68(Pt 5):o1285–6. doi: 10.1107/S1600536812012068 (PMC3344436; doi:10.1107/S1600536812012068)
Supplement: Supplementary file 1 [file e-68-o1285-sup1.cif]

##############################################################################
#                                                                            #
# This CIF contains the data in a paper accepted for publication in          #
# Acta Crystallographica Section E. It conforms to the requirements of       #
# Notes for Authors for Acta Crystallographica Section E, and has been       #
# peer reviewed under the auspices of the IUCr Commission on Journals.       #
#                                                                            #
# Full details of the Crystallographic Information File format               #
# are given in the paper "The Crystallographic Information File (CIF):       #
# a New Standard Archive File for Crystallography" by S. R. Hall, F. H.      #
# Allen and I. D. Brown [Acta Cryst. (1991), A47, 655-685].                  #
#                                                                            #
# The current version of the core CIF dictionary is obtainable from          #
# ftp://ftp.iucr.org/pub/cif_core.dic.                                       #
#                                                                            #
# Software is freely available for graphical display of the structure(s)     #
# in this CIF. For information consult the CIF software page                 #
# http://www.iucr.org/resources/cif/software.                                #
#                                                                            #
# This file may be used for bona fide research purposes within the           #
# scientific community so long as proper attribution is given to the journal # 
# article from which it was obtained.                                        #
#                                                                            #
##############################################################################
data_global
_audit_creation_method     'SHELXTL/PC'
_journal_data_validation_number     ?
_journal_date_recd_electronic     2012-03-17
_journal_date_accepted     2012-03-20
_journal_name_full     'Acta Crystallographica, Section E'
_journal_year     2012
_journal_volume     68
_journal_issue      5
_journal_page_first     o1285
_journal_page_last     o1286
_journal_paper_category     QO
_journal_paper_doi     10.1107/S1600536812012068
_journal_coeditor_code     SJ5215
_publ_contact_author_name     'Dr. S. Athimoolam'
_publ_contact_author_address
;
Department of Physics
University College of Engineering Nagercoil
Anna University of Technology Tirunelveli
Nagercoil 629 004
India
;
_publ_contact_author_email     athi81s@yahoo.co.in
_publ_contact_author_fax     '+91 4652260510'
_publ_contact_author_phone     '+91 9787100212'
_publ_section_title
;
Creatininium 2-chloroacetate
;
loop_
    _publ_author_name
    _publ_author_address
    'A. Jahubar Ali'
;
Department of Science and Humanities
National College of Engineering
Maruthakulam
Tirunelveli 627 151
India
;
    'S. Athimoolam'
;
Department of Physics
University College of Engineering Nagercoil
Anna University of Technology
Tirunelveli
Nagercoil 629 004
India
;
    'S. Asath Bahadur'
;
Department of Physics
Kalasalingam University
Anand Nagar
Krishnan Koil 626 190
India
;
data_I
_audit_creation_method     SHELXTL/PC
_chemical_name_systematic
;
2-amino-1-methyl-4-oxo-4,5-dihydro-1<i>H</i>-imidazol-3-ium monochloroacetate
;
_chemical_name_common     'Creatininium 2-chloroacetate'
_chemical_formula_moiety     'C4 H8 N3 O +, C2 H2 Cl O2 -'
_chemical_formula_sum     'C6 H10 Cl N3 O3'
_chemical_formula_iupac     'C4 H8 N3 O +, C2 H2 Cl O2 -'
_chemical_formula_weight     207.62
_chemical_melting_point     ?
_symmetry_cell_setting     monoclinic
_symmetry_space_group_name_H-M     'P 21/n'
_symmetry_space_group_name_hall     '-P 2yn'
loop_
    _symmetry_equiv_pos_as_xyz
    'x, y, z'
    '-x+1/2, y+1/2, -z+1/2'
    '-x, -y, -z'
    'x-1/2, -y-1/2, z-1/2'
_cell_length_a     5.7993(8)
_cell_length_b     13.934(2)
_cell_length_c     11.2205(16)
_cell_angle_alpha     90.00
_cell_angle_beta     95.326(2)
_cell_angle_gamma     90.00
_cell_volume     902.8(2)
_cell_formula_units_Z     4
_cell_measurement_reflns_used     2516
_cell_measurement_theta_min     2.18
_cell_measurement_theta_max     23.42
_cell_measurement_temperature     294(2)
_exptl_crystal_description     block
_exptl_crystal_colour     colourless
_exptl_crystal_size_max     0.24
_exptl_crystal_size_mid     0.22
_exptl_crystal_size_min     0.19
_exptl_crystal_density_diffrn     1.527
_exptl_crystal_density_meas     ?
_exptl_crystal_density_method     'not measured'
_exptl_crystal_F_000     432
_exptl_absorpt_coefficient_mu     0.403
_exptl_absorpt_correction_type     none
_exptl_absorpt_process_details     ?
_exptl_absorpt_correction_T_min     ?
_exptl_absorpt_correction_T_max     ?
_exptl_special_details     ?
_diffrn_ambient_temperature     294(2)
_diffrn_radiation_type     MoK\a
_diffrn_radiation_wavelength     0.71073
_diffrn_radiation_source     'fine-focus sealed tube'
_diffrn_radiation_monochromator     graphite
_diffrn_measurement_device_type     'Bruker SMART APEX CCD area-detector'
_diffrn_measurement_method     '\w scans'
_diffrn_detector_area_resol_mean     ?
_diffrn_reflns_number     8205
_diffrn_reflns_av_R_equivalents     0.0307
_diffrn_reflns_av_sigmaI/netI     0.0224
_diffrn_reflns_theta_min     2.34
_diffrn_reflns_theta_max     24.99
_diffrn_reflns_theta_full     24.99
_diffrn_measured_fraction_theta_max     0.999
_diffrn_measured_fraction_theta_full     0.999
_diffrn_reflns_limit_h_min     -6
_diffrn_reflns_limit_h_max     6
_diffrn_reflns_limit_k_min     -16
_diffrn_reflns_limit_k_max     16
_diffrn_reflns_limit_l_min     -13
_diffrn_reflns_limit_l_max     13
_diffrn_standards_number     0
_diffrn_standards_interval_count     .
_diffrn_standards_interval_time     .
_diffrn_standards_decay_%     ?
_refine_special_details
;
Refinement of <i>F</i>^2^ against ALL reflections. The weighted <i>R</i>-factor
<i>wR</i> and goodness of fit <i>S</i> are based on <i>F</i>^2^, conventional
<i>R</i>-factors <i>R</i> are based on <i>F</i>, with <i>F</i> set to zero for
negative <i>F</i>^2^. The threshold expression of <i>F</i>^2^ >
\s(<i>F</i>^2^) is used only for calculating <i>R</i>-factors(gt) <i>etc</i>.
and is not relevant to the choice of reflections for refinement.
<i>R</i>-factors based on <i>F</i>^2^ are statistically about twice as large
as those based on <i>F</i>, and <i>R</i>- factors based on ALL data will be
even larger.
;
_reflns_number_total     1587
_reflns_number_gt     1472
_reflns_threshold_expression     I>2\s(I)
_refine_ls_structure_factor_coef     Fsqd
_refine_ls_matrix_type     full
_refine_ls_R_factor_all     0.0429
_refine_ls_R_factor_gt     0.0405
_refine_ls_wR_factor_gt     0.1132
_refine_ls_wR_factor_ref     0.1167
_refine_ls_goodness_of_fit_ref     1.053
_refine_ls_restrained_S_all     1.053
_refine_ls_number_reflns     1587
_refine_ls_number_parameters     131
_refine_ls_number_restraints     0
_refine_ls_hydrogen_treatment     mixed
_refine_ls_weighting_scheme     calc
_refine_ls_weighting_details
         'calc w=1/[\s^2^(Fo^2^)+(0.0666P)^2^+0.3396P] where P=(Fo^2^+2Fc^2^)/3'
_atom_sites_solution_hydrogens     geom
_atom_sites_solution_primary     direct
_atom_sites_solution_secondary     difmap
_refine_ls_shift/su_max     0.000
_refine_ls_shift/su_mean     0.000
_refine_diff_density_max     0.328
_refine_diff_density_min     -0.272
_refine_ls_extinction_method     none
_refine_ls_extinction_coef     ?
loop_
    _atom_type_symbol
    _atom_type_description
    _atom_type_scat_dispersion_real
    _atom_type_scat_dispersion_imag
    _atom_type_scat_source
    'C' 'C' 0.0033 0.0016
                         'International Tables Vol C Tables 4.2.6.8 and 6.1.1.4'
    'H' 'H' 0.0000 0.0000
                         'International Tables Vol C Tables 4.2.6.8 and 6.1.1.4'
    'N' 'N' 0.0061 0.0033
                         'International Tables Vol C Tables 4.2.6.8 and 6.1.1.4'
    'O' 'O' 0.0106 0.0060
                         'International Tables Vol C Tables 4.2.6.8 and 6.1.1.4'
    'Cl' 'Cl' 0.1484 0.1585
                         'International Tables Vol C Tables 4.2.6.8 and 6.1.1.4'
_computing_data_collection     '<i>SMART</i> (Bruker, 2001)'
_computing_cell_refinement     '<i>SAINT</i> (Bruker, 2001)'
_computing_data_reduction     '<i>SAINT</i> (Bruker, 2001)'
_computing_structure_solution     '<i>SHELXTL/PC</i> (Sheldrick, 2008)'
_computing_structure_refinement     '<i>SHELXTL/PC</i> (Sheldrick, 2008)'
_computing_molecular_graphics     '<i>PLATON</i> (Spek, 2009)'
_computing_publication_material     '<i>SHELXTL/PC</i> (Sheldrick, 2008)'
loop_
    _atom_site_type_symbol
    _atom_site_label
    _atom_site_fract_x
    _atom_site_fract_y
    _atom_site_fract_z
    _atom_site_U_iso_or_equiv
    _atom_site_adp_type
    _atom_site_calc_flag
    _atom_site_refinement_flags
    _atom_site_occupancy
    _atom_site_symmetry_multiplicity
    _atom_site_disorder_assembly
    _atom_site_disorder_group
    N N11 1.0950(2) 0.16015(11) 0.55491(13) 0.0435(4) Uani d . 1 1 . .
    C C11 1.1347(4) 0.13325(16) 0.67962(17) 0.0517(5) Uani d . 1 1 . .
    H H11A 1.0491 0.1753 0.7270 0.078 Uiso calc R 1 1 . .
    H H11B 1.2969 0.1383 0.7052 0.078 Uiso calc R 1 1 . .
    H H11C 1.0845 0.0683 0.6895 0.078 Uiso calc R 1 1 . .
    C C12 1.2339(3) 0.22831(14) 0.49571(17) 0.0474(5) Uani d . 1 1 . .
    H H12A 1.3926 0.2064 0.4957 0.057 Uiso calc R 1 1 . .
    H H12B 1.2328 0.2908 0.5336 0.057 Uiso calc R 1 1 . .
    C C13 1.1149(3) 0.23140(13) 0.37071(18) 0.0471(5) Uani d . 1 1 . .
    O O13 1.1682(3) 0.27677(12) 0.28629(14) 0.0668(5) Uani d . 1 1 . .
    N N14 0.9267(3) 0.17187(11) 0.37131(14) 0.0434(4) Uani d . 1 1 . .
    C C15 0.9179(3) 0.13198(12) 0.48112(15) 0.0390(4) Uani d . 1 1 . .
    N N15 0.7527(3) 0.07372(13) 0.50395(16) 0.0482(4) Uani d . 1 1 . .
    H H1N 0.741(4) 0.0498(17) 0.569(2) 0.063(7) Uiso d . 1 1 . .
    H H2N 0.636(4) 0.0637(17) 0.441(2) 0.062(6) Uiso d . 1 1 . .
    H H14N 0.835(4) 0.1546(17) 0.311(2) 0.062(7) Uiso d . 1 1 . .
    C C21 0.4400(3) 0.07309(13) 0.22026(16) 0.0434(4) Uani d . 1 1 . .
    C C22 0.2464(4) 0.04780(17) 0.12518(18) 0.0561(5) Uani d . 1 1 . .
    H H22A 0.0995 0.0614 0.1564 0.067 Uiso calc R 1 1 . .
    H H22B 0.2520 -0.0206 0.1099 0.067 Uiso calc R 1 1 . .
    O O21 0.6111(2) 0.11830(11) 0.19341(13) 0.0578(4) Uani d . 1 1 . .
    O O22 0.4072(2) 0.04254(11) 0.32210(12) 0.0547(4) Uani d . 1 1 . .
    Cl Cl1 0.25524(10) 0.10901(5) -0.01176(5) 0.0725(3) Uani d . 1 1 . .
loop_
    _atom_site_aniso_label
    _atom_site_aniso_U_11
    _atom_site_aniso_U_22
    _atom_site_aniso_U_33
    _atom_site_aniso_U_12
    _atom_site_aniso_U_13
    _atom_site_aniso_U_23
    N11 0.0406(8) 0.0488(8) 0.0392(8) -0.0010(6) -0.0055(6) -0.0015(6)
    C11 0.0518(11) 0.0622(12) 0.0390(10) 0.0059(9) -0.0074(8) -0.0025(9)
    C12 0.0363(9) 0.0517(11) 0.0536(11) -0.0030(7) 0.0016(8) -0.0055(8)
    C13 0.0405(9) 0.0501(10) 0.0510(11) -0.0005(8) 0.0067(8) 0.0015(8)
    O13 0.0589(9) 0.0813(11) 0.0612(10) -0.0129(7) 0.0108(7) 0.0176(8)
    N14 0.0409(8) 0.0507(9) 0.0373(8) -0.0039(6) -0.0028(6) 0.0016(6)
    C15 0.0382(9) 0.0401(8) 0.0379(9) 0.0037(7) -0.0009(7) -0.0010(7)
    N15 0.0462(10) 0.0556(10) 0.0414(9) -0.0097(7) -0.0043(8) 0.0082(7)
    C21 0.0448(10) 0.0456(9) 0.0380(9) -0.0027(7) -0.0056(8) 0.0014(7)
    C22 0.0539(11) 0.0694(13) 0.0427(10) -0.0161(10) -0.0087(9) 0.0053(9)
    O21 0.0544(8) 0.0748(10) 0.0418(8) -0.0223(7) -0.0081(6) 0.0098(6)
    O22 0.0545(8) 0.0661(9) 0.0413(8) -0.0140(7) -0.0068(6) 0.0123(6)
    Cl1 0.0710(4) 0.0998(5) 0.0426(3) -0.0207(3) -0.0164(3) 0.0133(3)
_geom_special_details
;
All e.s.d.'s (except the e.s.d. in the dihedral angle between two l.s. planes)
are estimated using the full covariance matrix. The cell e.s.d.'s are taken
into account individually in the estimation of e.s.d.'s in distances, angles
and torsion angles; correlations between e.s.d.'s in cell parameters are only
used when they are defined by crystal symmetry. An approximate (isotropic)
treatment of cell e.s.d.'s is used for estimating e.s.d.'s involving l.s.
planes.
;
loop_
    _geom_bond_atom_site_label_1
    _geom_bond_atom_site_label_2
    _geom_bond_site_symmetry_2
    _geom_bond_distance
    _geom_bond_publ_flag
    N11 C15 . 1.318(2) ?
    N11 C12 . 1.446(2) ?
    N11 C11 . 1.446(2) ?
    C11 H11A . 0.9600 ?
    C11 H11B . 0.9600 ?
    C11 H11C . 0.9600 ?
    C12 C13 . 1.505(3) ?
    C12 H12A . 0.9700 ?
    C12 H12B . 0.9700 ?
    C13 O13 . 1.203(2) ?
    C13 N14 . 1.371(2) ?
    N14 C15 . 1.357(2) ?
    N14 H14N . 0.86(3) ?
    C15 N15 . 1.299(2) ?
    N15 H1N . 0.81(3) ?
    N15 H2N . 0.94(3) ?
    C21 O21 . 1.236(2) ?
    C21 O22 . 1.251(2) ?
    C21 C22 . 1.517(2) ?
    C22 Cl1 . 1.762(2) ?
    C22 H22A . 0.9700 ?
    C22 H22B . 0.9700 ?
loop_
    _geom_angle_atom_site_label_1
    _geom_angle_atom_site_label_2
    _geom_angle_atom_site_label_3
    _geom_angle_site_symmetry_1
    _geom_angle_site_symmetry_3
    _geom_angle
    _geom_angle_publ_flag
    C15 N11 C12 . . 109.98(15) ?
    C15 N11 C11 . . 125.12(16) ?
    C12 N11 C11 . . 124.71(15) ?
    N11 C11 H11A . . 109.5 ?
    N11 C11 H11B . . 109.5 ?
    H11A C11 H11B . . 109.5 ?
    N11 C11 H11C . . 109.5 ?
    H11A C11 H11C . . 109.5 ?
    H11B C11 H11C . . 109.5 ?
    N11 C12 C13 . . 102.72(14) ?
    N11 C12 H12A . . 111.2 ?
    C13 C12 H12A . . 111.2 ?
    N11 C12 H12B . . 111.2 ?
    C13 C12 H12B . . 111.2 ?
    H12A C12 H12B . . 109.1 ?
    O13 C13 N14 . . 125.77(19) ?
    O13 C13 C12 . . 128.30(18) ?
    N14 C13 C12 . . 105.92(16) ?
    C15 N14 C13 . . 110.45(16) ?
    C15 N14 H14N . . 122.0(16) ?
    C13 N14 H14N . . 127.1(16) ?
    N15 C15 N11 . . 127.46(17) ?
    N15 C15 N14 . . 121.71(16) ?
    N11 C15 N14 . . 110.83(16) ?
    C15 N15 H1N . . 124.1(18) ?
    C15 N15 H2N . . 116.0(14) ?
    H1N N15 H2N . . 120(2) ?
    O21 C21 O22 . . 126.16(17) ?
    O21 C21 C22 . . 120.37(16) ?
    O22 C21 C22 . . 113.46(16) ?
    C21 C22 Cl1 . . 114.92(14) ?
    C21 C22 H22A . . 108.5 ?
    Cl1 C22 H22A . . 108.5 ?
    C21 C22 H22B . . 108.5 ?
    Cl1 C22 H22B . . 108.5 ?
    H22A C22 H22B . . 107.5 ?
loop_
    _geom_torsion_atom_site_label_1
    _geom_torsion_atom_site_label_2
    _geom_torsion_atom_site_label_3
    _geom_torsion_atom_site_label_4
    _geom_torsion_site_symmetry_1
    _geom_torsion_site_symmetry_2
    _geom_torsion_site_symmetry_3
    _geom_torsion_site_symmetry_4
    _geom_torsion
    _geom_torsion_publ_flag
    C15 N11 C12 C13 . . . . -3.13(19) ?
    C11 N11 C12 C13 . . . . -178.40(16) ?
    N11 C12 C13 O13 . . . . -178.5(2) ?
    N11 C12 C13 N14 . . . . 2.23(19) ?
    O13 C13 N14 C15 . . . . -179.97(19) ?
    C12 C13 N14 C15 . . . . -0.7(2) ?
    C12 N11 C15 N15 . . . . -177.63(18) ?
    C11 N11 C15 N15 . . . . -2.4(3) ?
    C12 N11 C15 N14 . . . . 2.9(2) ?
    C11 N11 C15 N14 . . . . 178.17(16) ?
    C13 N14 C15 N15 . . . . 179.15(17) ?
    C13 N14 C15 N11 . . . . -1.4(2) ?
    O21 C21 C22 Cl1 . . . . -13.4(3) ?
    O22 C21 C22 Cl1 . . . . 167.75(15) ?
loop_
    _geom_hbond_atom_site_label_D
    _geom_hbond_atom_site_label_H
    _geom_hbond_atom_site_label_A
    _geom_hbond_site_symmetry_A
    _geom_hbond_distance_DH
    _geom_hbond_distance_HA
    _geom_hbond_distance_DA
    _geom_hbond_angle_DHA
    N15 H1N O22 3_656 0.81(3) 2.02(3) 2.762(2) 152(2)
    N15 H2N O22 . 0.94(3) 1.82(3) 2.758(2) 179(2)
    N14 H14N O21 . 0.86(3) 1.83(3) 2.686(2) 173(2)
    C11 H11A O13 4_566 0.96 2.46 3.305(3) 147.1
    C11 H11B O13 4_666 0.96 2.55 3.448(3) 155.7
    C12 H12A N15 1_655 0.97 2.78 3.695(3) 156.7
    C12 H12B O21 4_666 0.97 2.36 3.208(2) 146.2
_iucr_refine_instructions_details
;
TITL creatininium monochloroacetate
CELL  0.71073   5.7993  13.9345  11.2205   90.000   95.326   90.000
ZERR     4.00   0.0008   0.0020   0.0016    0.000    0.002    0.000
LATT   1
SYMM  1/2 - X, 1/2 + Y, 1/2 - Z
SFAC  C    H    N    O    CL
UNIT  24   40   12   12   4
MERG   2
OMIT    -3.00  50.00
EQIV $1 1-X, -Y, 1-Z
HTAB N15 O22_$1
HTAB N15 O22
HTAB N14 O21
EQIV $2 -1/2+X, 1/2-Y, 1/2+Z
EQIV $3 1/2+X, 1/2-Y, 1/2+Z
EQIV $4 1+X, Y, Z
HTAB C11 O13_$2
HTAB C11 O13_$3
HTAB C12 N15_$4
HTAB C12 O21_$3
FMAP   2
PLAN    5
ACTA
HTAB
BOND   $H
CONF
WGHT     0.06660     0.33960
L.S.  14
FVAR     0.20422
MOLE    1
N11   3    1.095049    0.160149    0.554910    11.00000    0.04055    0.04882 =
        0.03925   -0.00153   -0.00552   -0.00100
C11   1    1.134701    0.133251    0.679623    11.00000    0.05181    0.06216 =
        0.03905   -0.00252   -0.00743    0.00595
AFIX  137
H11A  2    1.049054    0.175315    0.726978    11.00000   -1.50000
H11B  2    1.296887    0.138258    0.705160    11.00000   -1.50000
H11C  2    1.084482    0.068326    0.689509    11.00000   -1.50000
AFIX    0
C12   1    1.233888    0.228305    0.495706    11.00000    0.03634    0.05169 =
        0.05357   -0.00548    0.00163   -0.00305
AFIX   23
H12A  2    1.392623    0.206366    0.495696    11.00000   -1.20000
H12B  2    1.232819    0.290839    0.533631    11.00000   -1.20000
AFIX    0
C13   1    1.114887    0.231403    0.370707    11.00000    0.04054    0.05014 =
        0.05096    0.00150    0.00668   -0.00051
O13   4    1.168167    0.276773    0.286287    11.00000    0.05891    0.08126 =
        0.06120    0.01756    0.01083   -0.01294
N14   3    0.926749    0.171868    0.371306    11.00000    0.04092    0.05069 =
        0.03727    0.00165   -0.00282   -0.00394
C15   1    0.917919    0.131983    0.481120    11.00000    0.03816    0.04009 =
        0.03789   -0.00095   -0.00092    0.00372
N15   3    0.752733    0.073715    0.503952    11.00000    0.04623    0.05556 =
        0.04139    0.00821   -0.00427   -0.00967
H1N   2    0.741053    0.049842    0.568586    11.00000    0.06265
H2N   2    0.635997    0.063660    0.441272    11.00000    0.06168
H14N  2    0.834668    0.154632    0.310912    11.00000    0.06246
MOLE    2
C21   1    0.440038    0.073092    0.220258    11.00000    0.04483    0.04565 =
        0.03802    0.00143   -0.00556   -0.00269
C22   1    0.246444    0.047799    0.125182    11.00000    0.05394    0.06935 =
        0.04268    0.00532   -0.00869   -0.01610
AFIX   23
H22A  2    0.099495    0.061440    0.156442    11.00000   -1.20000
H22B  2    0.252016   -0.020643    0.109932    11.00000   -1.20000
AFIX    0
O21   4    0.611113    0.118300    0.193414    11.00000    0.05435    0.07480 =
        0.04183    0.00983   -0.00809   -0.02230
O22   4    0.407188    0.042543    0.322103    11.00000    0.05448    0.06608 =
        0.04133    0.01232   -0.00680   -0.01398
CL1   5    0.255240    0.109014   -0.011764    11.00000    0.07103    0.09978 =
        0.04258    0.01329   -0.01638   -0.02070
HKLF    4
END
;
