# Supplementary material for: Creatininium 2-chloro­acetate
Source: Acta Crystallogr Sect E Struct Rep Online. 2012 Apr 4;68(Pt 5):o1285–6. doi: 10.1107/S1600536812012068 (PMC3344436; doi:10.1107/S1600536812012068)
Supplement: Supplementary file 2 [file e-68-o1285-Isup2.hkl]

#
# h,k,l, Fc-squared, Fo-squared, sigma(Fo-squared) and status flag
#
data_I
_shelx_title ' AM59m in P2(1)/n'
_shelx_refln_list_code          4
_shelx_F_calc_maximum      160.16
_exptl_crystal_F_000       432.00
_reflns_d_resolution_high  0.8410
 
loop_
 _symmetry_equiv_pos_as_xyz
 'x, y, z'
 '-x+1/2, y+1/2, -z+1/2'
 '-x, -y, -z'
 'x-1/2, -y-1/2, z-1/2'
 
_cell_length_a     5.7993
_cell_length_b    13.9345
_cell_length_c    11.2205
_cell_angle_alpha  90.000
_cell_angle_beta   95.326
_cell_angle_gamma  90.000
 
_shelx_F_squared_multiplier     1.000
 
loop_
 _refln_index_h
 _refln_index_k
 _refln_index_l
 _refln_F_squared_calc
 _refln_F_squared_meas
 _refln_F_squared_sigma
 _refln_observed_status
   2   0   0     3460.47     3629.53     75.46 o
   4   0   0        6.03        8.43      0.69 o
   6   0   0      683.39      702.53     31.53 o
   1   1   0      124.46      167.42      2.94 o
   2   1   0     1598.24     1672.92     25.91 o
   3   1   0       12.51       13.55      0.32 o
   4   1   0      226.95      234.26      4.13 o
   5   1   0        0.22        0.14      0.21 o
   6   1   0       46.02       43.64      1.18 o
   0   2   0       77.97       61.08      1.87 o
   1   2   0     2463.72     2543.95     37.33 o
   2   2   0       33.62       30.47      0.65 o
   3   2   0      507.22      517.46      7.67 o
   4   2   0      191.75      190.97      3.09 o
   5   2   0       67.23       61.10      1.92 o
   6   2   0       12.64       11.16      0.56 o
   1   3   0     3809.74     3940.43     57.72 o
   2   3   0      768.96      804.23     14.69 o
   3   3   0        0.52        0.52      0.11 o
   4   3   0        0.05       -0.16      0.10 o
   5   3   0      150.70      143.20      2.82 o
   6   3   0       28.36       23.65      0.77 o
   0   4   0     4286.64     4106.52    113.58 o
   1   4   0      443.02      481.94      7.49 o
   2   4   0        5.36        0.89      0.09 o
   3   4   0      173.05      169.93      2.57 o
   4   4   0        0.78        2.16      0.20 o
   5   4   0       51.64       46.43      1.40 o
   6   4   0       80.31       87.48      2.08 o
   1   5   0      301.83      277.38      4.32 o
   2   5   0      106.82      125.35      2.01 o
   3   5   0        1.04        0.61      0.16 o
   4   5   0       52.29       49.72      0.97 o
   5   5   0       11.14       13.87      0.85 o
   6   5   0        5.56        5.38      0.35 o
   0   6   0     1489.05     1466.61     34.12 o
   1   6   0       63.86       42.18      0.73 o
   2   6   0     1541.23     1682.77     26.93 o
   3   6   0      976.74      989.47     16.70 o
   4   6   0      208.87      197.61      4.08 o
   5   6   0        6.07        4.68      0.32 o
   6   6   0        3.04        2.78      0.36 o
   1   7   0      827.30      873.05     12.82 o
   2   7   0      606.97      665.56     10.46 o
   3   7   0       61.26       62.80      1.20 o
   4   7   0        9.11        6.23      0.29 o
   5   7   0        9.59       11.02      0.40 o
   6   7   0        3.76        3.07      0.32 o
   0   8   0      104.48      105.29      3.11 o
   1   8   0        0.54        0.14      0.16 o
   2   8   0      106.41       91.86      1.43 o
   3   8   0       73.14       70.44      1.34 o
   4   8   0       11.83        8.56      0.39 o
   5   8   0       71.29       66.30      1.47 o
   6   8   0        0.03       -0.35      0.26 o
   1   9   0       61.68       44.21      0.86 o
   2   9   0       79.30       82.01      1.49 o
   3   9   0       23.26       18.68      0.55 o
   4   9   0        4.80        5.92      1.19 o
   5   9   0        0.50        0.09      0.23 o
   0  10   0      162.47      160.10      3.94 o
   1  10   0      150.54      156.58      2.91 o
   2  10   0       92.88       93.05      1.70 o
   3  10   0      209.91      224.33      4.61 o
   4  10   0       40.48       35.93      1.01 o
   5  10   0       25.94       31.77      1.15 o
   1  11   0        0.23        0.08      0.20 o
   2  11   0        5.25        9.06      0.37 o
   3  11   0       16.72       14.93      0.56 o
   4  11   0        0.96        0.86      0.39 o
   5  11   0        3.21        2.88      0.33 o
   0  12   0       43.13       43.77      1.27 o
   1  12   0        0.02       -0.04      0.20 o
   2  12   0       17.54       19.34      0.60 o
   3  12   0       88.64       88.50      2.05 o
   4  12   0        3.83        1.58      0.31 o
   1  13   0       28.75       25.34      0.65 o
   2  13   0        2.74        2.83      0.31 o
   3  13   0        8.01        7.14      0.45 o
   4  13   0        7.52        9.03      0.53 o
   0  14   0        0.47        0.32      0.28 o
   1  14   0        1.85        0.93      0.23 o
   2  14   0        1.85        1.73      0.31 o
   3  14   0       25.42       28.43      0.89 o
   1  15   0        3.83        3.83      0.35 o
   2  15   0        4.51        3.52      0.38 o
   0  16   0        0.14        0.00      0.31 o
   1  16   0       30.05       34.37      1.14 o
  -5   0   1      105.58      108.07      3.84 o
  -3   0   1       34.20       51.54      1.64 o
  -1   0   1     2953.02     2893.33     60.13 o
   3   0   1      606.56      621.80     12.94 o
   5   0   1       26.25       27.39      0.90 o
  -6   1   1        0.03       -0.36      0.24 o
  -5   1   1       51.37       57.03      1.38 o
  -4   1   1       42.24       37.07      1.15 o
  -3   1   1      136.28      135.80      2.07 o
  -2   1   1     4212.80     4334.27     63.65 o
  -1   1   1      101.28       93.13      1.60 o
   0   1   1      132.22      104.52      1.92 o
   1   1   1       15.15       10.74      0.37 o
   2   1   1       71.98       63.87      1.04 o
   3   1   1      879.74      862.20     13.53 o
   4   1   1      877.69      792.31     13.41 o
   5   1   1      310.52      307.97      5.81 o
   6   1   1        7.00        7.17      0.52 o
  -6   2   1       53.36       55.71      1.42 o
  -5   2   1       28.01       27.88      0.77 o
  -4   2   1      151.28      156.12      2.71 o
  -3   2   1        7.68        8.64      0.34 o
  -2   2   1      171.94      172.27      2.81 o
  -1   2   1     1614.69     1571.53     26.12 o
   0   2   1     1755.20     1837.15     33.29 o
   1   2   1      862.63      872.83     13.63 o
   2   2   1      805.94      829.36     12.98 o
   3   2   1      336.81      348.72      5.89 o
   4   2   1       10.57       12.02      0.37 o
   5   2   1      299.56      285.35      5.40 o
   6   2   1       36.31       32.81      0.97 o
  -6   3   1       14.51       12.54      0.53 o
  -5   3   1       86.55       85.24      1.76 o
  -4   3   1      260.03      272.53      4.68 o
  -3   3   1     3648.94     3868.63     56.74 o
  -2   3   1     1075.94     1092.47     16.88 o
  -1   3   1    25652.65    22329.71    630.17 o
   0   3   1     1201.94     1113.66     20.15 o
   1   3   1      969.04      877.43     12.83 o
   2   3   1      335.94      345.80      5.85 o
   3   3   1      571.62      552.24      8.71 o
   4   3   1       85.65       92.57      1.67 o
   5   3   1      776.34      786.74     14.49 o
   6   3   1       20.88       15.91      0.93 o
  -6   4   1        9.00        7.52      0.48 o
  -5   4   1      173.93      182.94      3.56 o
  -4   4   1       37.75       40.14      0.84 o
  -3   4   1      476.76      531.57      7.85 o
  -2   4   1       27.84       31.26      0.54 o
  -1   4   1     8393.69     8264.52    120.60 o
   0   4   1     2228.95     2152.82     35.72 o
   1   4   1      869.74      839.45     12.29 o
   2   4   1       10.34        8.82      0.25 o
   3   4   1      367.07      365.39      5.79 o
   4   4   1        8.32       10.51      0.33 o
   5   4   1       26.59       26.55      0.70 o
   6   4   1       21.45       19.87      0.63 o
  -6   5   1       40.06       41.07      1.13 o
  -5   5   1       17.50       20.24      0.55 o
  -4   5   1       29.78       28.17      1.07 o
  -3   5   1       92.49       91.02      1.51 o
  -2   5   1        1.68        4.14      0.17 o
  -1   5   1        7.11        6.18      0.28 o
   0   5   1     2008.26     2037.69     36.87 o
   1   5   1       51.20       38.89      0.65 o
   2   5   1     1067.96     1112.49     16.34 o
   3   5   1      387.12      406.18      6.46 o
   4   5   1      105.67      100.25      1.98 o
   5   5   1        3.00        4.19      0.32 o
   6   5   1       35.01       33.72      1.02 o
  -6   6   1       12.96       10.78      0.56 o
  -5   6   1       22.08       18.79      0.55 o
  -4   6   1       12.26       10.60      0.39 o
  -3   6   1      397.79      401.29      6.85 o
  -2   6   1       18.28       18.76      0.39 o
  -1   6   1     1202.14     1225.68     17.86 o
   0   6   1      260.29      248.14      3.91 o
   1   6   1       85.12       75.86      1.36 o
   2   6   1        0.99        1.89      0.15 o
   3   6   1       79.51       84.64      1.59 o
   4   6   1        1.75        0.48      0.20 o
   5   6   1      115.30      105.41      2.12 o
   6   6   1       21.20       24.04      0.72 o
  -6   7   1        0.60        0.15      0.23 o
  -5   7   1       17.32       16.78      0.49 o
  -4   7   1      124.72      130.26      2.36 o
  -3   7   1       48.38       41.22      0.84 o
  -2   7   1      186.08      188.77      2.85 o
  -1   7   1      178.23      156.89      2.51 o
   0   7   1        1.51        0.66      0.15 o
   1   7   1      225.34      208.38      3.13 o
   2   7   1      516.28      566.56      8.38 o
   3   7   1       88.04       90.37      2.09 o
   4   7   1       65.58       74.91      1.53 o
   5   7   1       43.38       46.00      1.06 o
   6   7   1       10.41       13.38      0.55 o
  -6   8   1       18.75       16.58      0.68 o
  -5   8   1        9.69        9.22      0.43 o
  -4   8   1       10.04        8.57      0.43 o
  -3   8   1        5.56        7.27      0.34 o
  -2   8   1       58.81       53.43      1.17 o
  -1   8   1      436.70      391.32      6.13 o
   0   8   1       97.82      101.55      1.67 o
   1   8   1       15.94       12.24      0.31 o
   2   8   1        0.53        0.50      0.10 o
   3   8   1      117.59      110.05      1.98 o
   4   8   1        7.76       10.22      0.39 o
   5   8   1       20.51       21.58      0.66 o
  -5   9   1       13.43        7.77      0.43 o
  -4   9   1      149.21      142.18      3.18 o
  -2   9   1       47.41       51.85      0.91 o
  -1   9   1       48.47       45.32      0.88 o
   0   9   1      596.26      591.01      9.82 o
   1   9   1      278.18      283.84      4.79 o
   2   9   1      416.79      443.22      7.38 o
   3   9   1       27.20       22.65      0.68 o
   4   9   1       53.27       50.18      1.29 o
   5   9   1        1.04        1.68      0.36 o
  -5  10   1       16.36       16.68      0.78 o
  -4  10   1       16.10       13.63      0.73 o
  -3  10   1        3.55        2.40      0.31 o
  -2  10   1        6.55        9.48      0.57 o
  -1  10   1        1.73        0.62      0.16 o
   0  10   1       25.79       23.04      0.75 o
   1  10   1      114.66      123.00      2.15 o
   2  10   1       23.32       21.56      0.55 o
   3  10   1        0.75        0.24      0.24 o
   4  10   1        1.21        1.06      0.28 o
   5  10   1        4.35        2.86      0.42 o
  -5  11   1        0.00        0.11      0.31 o
  -4  11   1       42.54       46.50      1.22 o
  -3  11   1       14.00       15.49      0.56 o
  -2  11   1        2.70        4.61      0.31 o
  -1  11   1       33.48       31.34      0.73 o
   0  11   1      106.29      108.15      1.94 o
   1  11   1        9.57       12.12      0.40 o
   2  11   1       14.69       13.30      0.42 o
   3  11   1        0.26        0.00      0.28 o
   4  11   1        4.58        2.78      0.36 o
   5  11   1        3.22        5.97      0.46 o
  -4  12   1       12.93       11.27      0.56 o
  -3  12   1        1.22        1.73      0.31 o
  -2  12   1       21.66       23.87      0.68 o
  -1  12   1       28.49       27.54      0.66 o
   0  12   1        0.28       -0.04      0.20 o
   1  12   1        3.01        2.40      0.22 o
   2  12   1        1.53        2.97      0.26 o
   3  12   1        0.03       -0.12      0.24 o
   4  12   1        0.01        1.01      0.31 o
  -4  13   1       22.34       26.01      0.85 o
  -3  13   1        6.33        3.60      0.36 o
  -2  13   1       58.85       65.84      1.42 o
  -1  13   1        7.49       10.07      0.43 o
   0  13   1      218.82      238.78      4.77 o
   1  13   1       26.73       27.32      0.66 o
   2  13   1      131.80      145.59      3.27 o
   3  13   1        3.38        2.18      0.31 o
   4  13   1       18.13       20.83      0.90 o
  -3  14   1        3.13        3.75      0.41 o
  -2  14   1       75.65       71.01      1.75 o
  -1  14   1        0.00        0.20      0.24 o
   0  14   1        3.95        3.98      0.29 o
   1  14   1        6.96        8.37      0.39 o
   2  14   1       30.64       31.94      0.92 o
   3  14   1        5.31        3.65      0.38 o
  -2  15   1        4.54        4.38      0.41 o
  -1  15   1       19.44       22.55      0.70 o
   0  15   1        0.01       -0.07      0.22 o
   1  15   1        9.52       12.62      0.55 o
   2  15   1       12.04       11.12      0.53 o
  -1  16   1        2.46        2.41      0.34 o
   0  16   1       11.44       12.20      0.59 o
   1  16   1        1.64        2.06      0.32 o
  -6   0   2      235.39      258.89     16.31 o
  -4   0   2     2874.99     2917.35     72.76 o
  -2   0   2      629.12      509.65     19.58 o
   0   0   2     1981.69     1904.82     80.57 o
   2   0   2    12298.10    13262.31    561.09 o
   4   0   2      553.93      510.35     12.32 o
   6   0   2      178.67      186.63      6.47 o
  -6   1   2        2.71        2.95      0.36 o
  -5   1   2       40.08       42.72      1.21 o
  -4   1   2        6.85        4.85      0.46 o
  -3   1   2        7.02        5.83      0.19 o
  -2   1   2      340.15      347.16      5.48 o
  -1   1   2     3731.45     3760.23     66.98 o
   0   1   2      371.85      365.22     13.19 o
   1   1   2      805.18      895.96     14.89 o
   2   1   2      537.04      599.25     10.14 o
   3   1   2       14.03       14.70      0.39 o
   4   1   2       35.33       33.41      0.71 o
   5   1   2      183.48      172.57      3.05 o
   6   1   2       18.80       21.68      0.77 o
  -6   2   2        3.43        3.02      0.36 o
  -5   2   2        0.11        0.47      0.38 o
  -4   2   2        0.59        0.91      0.15 o
  -3   2   2      205.40      172.03      2.59 o
  -2   2   2       40.65       47.21      0.85 o
  -1   2   2     1537.19     1630.32     31.96 o
   0   2   2       19.39       13.90      0.42 o
   1   2   2      746.55      823.80     13.55 o
   2   2   2     1689.03     1799.30     30.27 o
   3   2   2      942.95      905.82     14.21 o
   4   2   2       66.89       60.91      1.17 o
   5   2   2       31.40       30.84      0.79 o
   6   2   2       60.43       60.81      1.63 o
  -6   3   2        0.50        0.79      0.28 o
  -5   3   2        9.40        7.47      0.35 o
  -4   3   2       99.00       96.75      1.87 o
  -3   3   2      327.87      349.61      6.12 o
  -2   3   2       80.23      116.15      1.89 o
  -1   3   2      880.77      892.03     13.78 o
   0   3   2     2307.23     2389.19     40.12 o
   1   3   2       11.09        8.31      0.27 o
   2   3   2        9.79       16.03      0.37 o
   3   3   2      961.09      958.09     15.00 o
   4   3   2        6.16        6.35      0.29 o
   5   3   2       12.42       11.11      0.45 o
   6   3   2        0.50       -0.09      0.23 o
  -6   4   2       85.71       92.70      2.20 o
  -5   4   2        0.05        0.16      0.20 o
  -4   4   2      123.87      118.04      2.30 o
  -3   4   2      168.78      160.43      2.77 o
  -2   4   2      253.99      285.61      4.80 o
  -1   4   2     2423.43     2320.96     36.02 o
   0   4   2     1770.59     1745.83     27.32 o
   1   4   2      167.14      159.99      2.74 o
   2   4   2     3161.97     3300.49     51.48 o
   3   4   2      143.05      129.52      2.13 o
   4   4   2       90.98       81.36      1.41 o
   5   4   2       65.62       62.58      1.52 o
   6   4   2        4.97        5.97      0.35 o
  -6   5   2        0.51        1.20      0.31 o
  -5   5   2       58.97       52.64      1.32 o
  -4   5   2       23.90       26.39      0.62 o
  -3   5   2      109.10       73.62      1.26 o
  -2   5   2      259.92      280.55      5.99 o
  -1   5   2       44.15       52.72      0.88 o
   0   5   2      439.05      470.01      7.40 o
   1   5   2      350.43      323.03      5.07 o
   2   5   2       20.83       21.33      0.40 o
   3   5   2       53.22       48.23      0.90 o
   4   5   2      784.86      794.05     12.45 o
   5   5   2       22.15       20.47      0.65 o
   6   5   2        2.42        2.66      0.32 o
  -6   6   2        5.79        4.39      0.40 o
  -5   6   2       47.23       51.08      1.07 o
  -4   6   2       62.84       60.23      1.17 o
  -3   6   2       78.61       71.86      1.26 o
  -2   6   2     2643.51     2862.57     41.74 o
  -1   6   2      774.69      744.03     10.86 o
   0   6   2       77.77       67.82      1.21 o
   1   6   2      114.20      117.38      1.80 o
   2   6   2      127.22      116.23      1.94 o
   3   6   2       34.74       37.85      0.72 o
   4   6   2      780.63      776.18     13.17 o
   5   6   2       86.67       94.94      2.17 o
   6   6   2       13.67       13.48      0.55 o
  -6   7   2        7.94        7.74      0.48 o
  -5   7   2       37.19       33.05      0.78 o
  -4   7   2       10.18        8.83      0.60 o
  -3   7   2      131.92      146.89      2.40 o
  -2   7   2     1320.90     1331.05     19.49 o
  -1   7   2       75.13       71.86      1.20 o
   0   7   2       44.53       47.59      0.83 o
   1   7   2       23.96       25.54      0.51 o
   2   7   2       59.57       55.19      0.93 o
   3   7   2       32.28       33.35      0.68 o
   4   7   2      134.07      147.47      2.69 o
   5   7   2        1.78        1.06      0.21 o
   6   7   2        5.30        8.28      0.43 o
  -6   8   2       23.59       28.89      0.92 o
  -5   8   2       23.19       24.00      0.70 o
  -4   8   2       23.53       26.48      0.70 o
  -3   8   2      144.67      146.47      2.59 o
  -2   8   2        5.15        6.28      0.49 o
  -1   8   2      987.15      990.85     16.51 o
   0   8   2       99.20       99.22      1.64 o
   1   8   2      184.83      172.84      2.64 o
   2   8   2        5.92        3.34      0.25 o
   3   8   2       46.50       37.58      0.74 o
   4   8   2       59.66       63.49      1.27 o
   5   8   2       47.25       40.12      1.00 o
  -5   9   2        3.34        1.77      0.32 o
  -4   9   2       38.63       33.86      0.87 o
  -3   9   2      110.30      119.05      2.34 o
  -2   9   2        0.02        0.58      0.16 o
  -1   9   2      176.62      183.13      3.50 o
   0   9   2        2.08        1.91      0.21 o
   1   9   2      130.17      126.27      2.73 o
   2   9   2       55.09       57.55      1.10 o
   3   9   2        0.90        0.00      0.21 o
   4   9   2       42.58       40.62      1.29 o
   5   9   2       37.05       43.61      1.29 o
  -5  10   2       17.70       24.13      0.80 o
  -4  10   2        6.42        5.50      0.41 o
  -3  10   2      247.43      261.03      5.36 o
  -2  10   2      192.38      186.38      3.49 o
  -1  10   2      259.35      268.38      4.95 o
   0  10   2       53.32       46.35      1.00 o
   1  10   2      384.80      413.10      6.92 o
   2  10   2        6.00        5.84      0.34 o
   3  10   2      119.64      134.57      2.88 o
   4  10   2       75.93       73.94      1.75 o
   5  10   2       44.77       49.95      1.30 o
  -5  11   2        0.22        0.05      0.31 o
  -4  11   2        3.41        2.84      0.31 o
  -3  11   2      206.82      193.20      4.10 o
  -2  11   2      118.63      109.27      2.19 o
  -1  11   2       77.66       71.10      1.38 o
   0  11   2        0.44        0.64      0.20 o
   1  11   2       41.65       45.09      0.94 o
   2  11   2       79.14       69.35      1.42 o
   3  11   2       27.97       27.67      0.79 o
   4  11   2       37.26       43.41      1.66 o
  -4  12   2       14.52       19.84      0.70 o
  -3  12   2        9.97       11.30      0.53 o
  -2  12   2        6.10        3.29      0.29 o
  -1  12   2       56.87       52.93      1.08 o
   0  12   2       12.68        9.02      0.35 o
   1  12   2       29.30       31.24      0.75 o
   2  12   2        1.13        2.12      0.33 o
   3  12   2        2.14        2.23      0.31 o
   4  12   2       10.59       13.17      0.58 o
  -4  13   2       17.72       16.48      0.65 o
  -3  13   2       12.95       15.04      0.65 o
  -2  13   2       18.17       17.83      0.59 o
  -1  13   2        8.28        8.05      0.45 o
   0  13   2       23.99       21.29      0.71 o
   1  13   2        0.10        0.08      0.20 o
   2  13   2       22.17       23.59      1.17 o
   3  13   2       12.35       10.03      0.57 o
   4  13   2        3.49        2.93      0.42 o
  -3  14   2        0.70        0.80      0.31 o
  -2  14   2        6.54        7.22      0.37 o
  -1  14   2       45.36       37.76      1.09 o
   0  14   2        0.94        0.85      0.23 o
   1  14   2        7.04        5.28      0.33 o
   2  14   2       15.18       13.61      0.58 o
   3  14   2       10.30       13.64      0.65 o
  -2  15   2        0.59        1.35      0.29 o
  -1  15   2       10.39       10.36      0.83 o
   0  15   2        0.37        0.53      0.25 o
   1  15   2        0.08       -0.03      0.22 o
   2  15   2       12.72       10.59      0.53 o
  -1  16   2       68.13       79.30      2.49 o
   0  16   2        0.75        0.28      0.26 o
   1  16   2       28.42       33.09      0.92 o
  -5   0   3       69.70       65.09      2.18 o
  -3   0   3      826.45      947.76     19.68 o
  -1   0   3       49.18       33.90      1.35 o
   1   0   3     1397.58     1454.96     82.36 o
   3   0   3       56.67       84.83      1.86 o
   5   0   3        3.83        3.26      0.31 o
  -6   1   3        7.47        6.19      0.61 o
  -5   1   3        0.96        1.14      0.24 o
  -4   1   3        1.45        0.69      0.16 o
  -3   1   3       71.21       58.70      0.93 o
  -2   1   3       41.99       49.89      1.12 o
  -1   1   3     1185.31     1145.80     18.99 o
   0   1   3       49.65       73.38      2.49 o
   1   1   3     4293.79     5180.85     84.87 o
   2   1   3       37.11       27.39      0.89 o
   3   1   3       12.07        9.62      0.29 o
   4   1   3       28.54       33.85      0.97 o
   5   1   3       49.62       44.04      0.93 o
   6   1   3        5.60        6.60      0.45 o
  -6   2   3        7.18        6.45      0.52 o
  -5   2   3       16.40       15.92      0.54 o
  -4   2   3        0.28        1.16      0.18 o
  -3   2   3       17.65       19.76      0.41 o
  -2   2   3      283.51      286.55      4.80 o
  -1   2   3      121.73      135.95      2.28 o
   0   2   3      171.66      170.59      5.07 o
   1   2   3     2074.08     2406.51     39.97 o
   2   2   3      358.94      409.87      8.19 o
   3   2   3      276.55      271.51      4.35 o
   4   2   3        0.05       -0.06      0.14 o
   5   2   3       21.27       22.01      0.61 o
   6   2   3        6.49        7.20      0.40 o
  -6   3   3        0.04       -0.06      0.24 o
  -5   3   3      124.72      122.32      2.42 o
  -4   3   3        0.11        0.02      0.13 o
  -3   3   3      128.25      139.49      2.27 o
  -2   3   3     1795.46     1833.46     32.66 o
  -1   3   3     2282.68     2284.16     37.38 o
   0   3   3       54.59       25.68      0.41 o
   1   3   3     7650.62     8545.68    133.03 o
   2   3   3       42.03       32.18      0.60 o
   3   3   3      566.32      575.66      9.04 o
   4   3   3      752.60      772.24     13.07 o
   5   3   3      198.86      191.44      5.31 o
   6   3   3        0.14       -0.19      0.21 o
  -6   4   3        6.44        6.24      0.48 o
  -5   4   3       49.94       44.35      1.05 o
  -4   4   3        0.66       -0.08      0.13 o
  -3   4   3       11.29       16.22      0.42 o
  -2   4   3        0.83        0.59      0.12 o
  -1   4   3       12.66       19.12      0.35 o
   0   4   3      759.27      773.18     13.02 o
   1   4   3      216.19      222.68      3.56 o
   2   4   3       75.96       63.91      1.08 o
   3   4   3        1.38        0.26      0.16 o
   4   4   3       27.68       26.32      0.62 o
   5   4   3       30.92       33.35      0.94 o
   6   4   3        8.88        8.40      0.43 o
  -6   5   3       17.18       14.69      0.65 o
  -5   5   3        1.41        2.37      0.27 o
  -4   5   3      355.58      365.99      6.24 o
  -3   5   3      117.79      120.14      2.00 o
  -2   5   3     1409.02     1416.81     23.52 o
  -1   5   3       71.48       55.96      0.88 o
   0   5   3       72.81       59.57      1.01 o
   1   5   3        0.43        0.19      0.16 o
   2   5   3      931.66      933.68     13.70 o
   3   5   3      228.70      220.39      3.54 o
   4   5   3      128.54      120.43      2.04 o
   5   5   3       43.99       46.07      1.14 o
   6   5   3        7.48        7.27      0.43 o
  -6   6   3        0.05       -0.31      0.26 o
  -5   6   3       28.84       23.47      0.62 o
  -4   6   3        0.58        1.10      0.20 o
  -3   6   3      139.93      127.05      2.49 o
  -2   6   3        7.03        2.10      0.15 o
  -1   6   3       44.49       51.71      0.83 o
   0   6   3      479.89      496.07      9.07 o
   1   6   3       13.08       15.08      0.32 o
   2   6   3      541.30      582.09      9.35 o
   3   6   3       78.32       84.90      1.48 o
   4   6   3        0.94        0.82      0.18 o
   5   6   3       31.76       28.92      0.79 o
   6   6   3        3.64        4.02      0.34 o
  -6   7   3        0.01        0.21      0.35 o
  -5   7   3       53.89       53.00      1.13 o
  -4   7   3       56.60       56.17      1.13 o
  -3   7   3        0.20        0.17      0.18 o
  -2   7   3     1919.80     1970.79     30.71 o
  -1   7   3      964.75      948.55     13.91 o
   0   7   3      372.39      337.86      5.03 o
   1   7   3     1437.21     1482.81     21.77 o
   2   7   3        0.17        0.09      0.09 o
   3   7   3       76.76       69.98      1.25 o
   4   7   3      289.38      300.78      5.23 o
   5   7   3        8.69        8.88      0.43 o
  -5   8   3        1.19        1.53      0.29 o
  -4   8   3      397.92      378.93      7.05 o
  -3   8   3        5.99        7.36      0.31 o
  -2   8   3        4.65        4.58      0.23 o
  -1   8   3       43.05       35.31      0.68 o
   0   8   3       14.18       18.37      0.42 o
   1   8   3        2.08        1.73      0.22 o
   2   8   3       33.51       32.29      0.64 o
   3   8   3      481.26      494.99      7.87 o
   4   8   3       32.15       27.92      0.71 o
   5   8   3        0.22       -0.30      0.24 o
  -5   9   3        1.18        1.73      0.32 o
  -4   9   3       96.14      111.55      2.23 o
  -3   9   3      355.38      334.02      6.22 o
  -2   9   3       31.65       28.68      0.80 o
  -1   9   3        9.17        7.67      0.27 o
   0   9   3        9.12        8.06      0.27 o
   1   9   3        1.04        0.74      0.16 o
   2   9   3      474.87      468.82      8.49 o
   3   9   3      310.88      316.47      6.00 o
   4   9   3      102.81      109.82      2.70 o
   5   9   3        8.33        6.46      0.55 o
  -5  10   3       15.71       15.53      0.65 o
  -4  10   3       17.63       14.95      0.60 o
  -3  10   3       32.74       32.00      0.95 o
  -2  10   3       36.62       35.43      0.86 o
  -1  10   3       12.82       13.91      0.55 o
   0  10   3       78.09       81.46      1.49 o
   1  10   3       76.01       64.87      1.23 o
   2  10   3       18.65       22.56      0.63 o
   3  10   3       66.59       71.46      1.58 o
   4  10   3        0.07        0.68      0.26 o
   5  10   3        7.45        4.36      0.45 o
  -5  11   3       17.95       19.87      0.73 o
  -4  11   3       51.28       52.14      1.30 o
  -3  11   3       47.16       40.46      1.06 o
  -2  11   3       77.73       70.16      1.49 o
  -1  11   3      132.20      133.21      2.35 o
   0  11   3       26.73       26.33      0.65 o
   1  11   3      134.35      134.37      2.35 o
   2  11   3        0.04       -0.24      0.21 o
   3  11   3        6.80        6.26      0.41 o
   4  11   3       28.20       25.92      1.11 o
  -4  12   3        9.12        9.62      0.50 o
  -3  12   3        0.44        0.59      0.26 o
  -2  12   3      109.81      111.38      2.21 o
  -1  12   3        0.57        0.45      0.23 o
   0  12   3       19.94       19.12      0.53 o
   1  12   3       55.62       50.81      1.03 o
   2  12   3        0.11       -0.05      0.21 o
   3  12   3       61.93       65.20      1.69 o
   4  12   3        5.23        6.81      0.44 o
  -4  13   3       42.79       49.97      1.32 o
  -3  13   3       63.99       58.04      1.44 o
  -2  13   3       88.36       97.39      1.98 o
  -1  13   3        3.51        5.19      0.35 o
   0  13   3      106.03      115.66      2.47 o
   1  13   3       12.19       16.38      0.49 o
   2  13   3       13.40       14.97      0.56 o
   3  13   3       79.62       77.42      1.81 o
  -3  14   3        2.13        2.34      0.42 o
  -2  14   3        6.97        6.63      0.40 o
  -1  14   3        0.02       -0.13      0.24 o
   0  14   3        0.85        0.88      0.23 o
   1  14   3        1.68        1.10      0.25 o
   2  14   3        4.99        6.02      0.39 o
   3  14   3        0.15        0.17      0.28 o
  -2  15   3        3.81        4.77      0.38 o
  -1  15   3        0.42        1.14      0.26 o
   0  15   3       37.31       38.12      1.27 o
   1  15   3       13.18       14.22      0.63 o
   2  15   3       10.27       11.25      0.55 o
  -1  16   3        5.25        5.48      0.57 o
   0  16   3        7.58        7.68      0.59 o
  -6   0   4        1.56        2.04      0.51 o
  -4   0   4      357.20      404.66      9.75 o
  -2   0   4     3160.22     3258.07     67.56 o
   0   0   4     4438.22     4518.58    140.32 o
   2   0   4     1217.92     1369.44     28.44 o
   4   0   4      702.78      683.46     16.36 o
   6   0   4      186.26      197.58      7.91 o
  -6   1   4        3.78        4.06      0.38 o
  -5   1   4        8.36        7.19      0.35 o
  -4   1   4        1.99        2.92      0.22 o
  -3   1   4      542.11      585.42      8.64 o
  -2   1   4       13.99       15.25      0.46 o
  -1   1   4       94.21       76.91      1.40 o
   0   1   4       16.03       13.47      0.35 o
   1   1   4       78.04       99.52      1.95 o
   2   1   4        6.24        6.64      0.20 o
   3   1   4      448.38      466.08      7.39 o
   4   1   4       21.22       21.34      0.53 o
   5   1   4        0.51        0.51      0.22 o
   6   1   4       16.55       15.53      0.62 o
  -6   2   4        0.23        0.00      0.26 o
  -5   2   4      126.96      130.73      2.60 o
  -4   2   4       23.89       21.48      0.47 o
  -3   2   4      131.34      123.87      2.04 o
  -2   2   4       88.77       80.87      1.74 o
  -1   2   4       41.14       27.70      0.68 o
   0   2   4        2.67        4.95      0.26 o
   1   2   4      809.19      892.34     15.89 o
   2   2   4     1295.93     1444.99     23.98 o
   3   2   4      128.58      122.54      2.11 o
   4   2   4        5.59        5.37      0.27 o
   5   2   4       57.54       59.05      1.19 o
   6   2   4       19.21       19.35      0.74 o
  -6   3   4       38.26       34.89      1.14 o
  -5   3   4       22.74       24.61      0.68 o
  -4   3   4        0.01       -0.03      0.15 o
  -3   3   4      163.26      168.07      2.74 o
  -2   3   4      284.40      275.68      4.63 o
  -1   3   4      428.07      432.73      6.73 o
   0   3   4     1875.57     2005.85     34.26 o
   1   3   4        2.55        4.81      0.32 o
   2   3   4        1.61        4.21      0.18 o
   3   3   4       39.28       42.17      0.79 o
   4   3   4       40.19       43.07      0.87 o
   5   3   4        0.00        0.07      0.21 o
   6   3   4       38.76       35.91      1.01 o
  -6   4   4       18.56       18.04      0.87 o
  -5   4   4      162.60      157.79      3.09 o
  -4   4   4      164.93      170.81      2.80 o
  -3   4   4       57.13       65.41      1.14 o
  -2   4   4      566.29      503.59      8.39 o
  -1   4   4       28.52       31.94      0.68 o
   0   4   4     1706.13     1722.02     25.22 o
   1   4   4      351.71      394.29      6.52 o
   2   4   4       47.84       49.21      0.81 o
   3   4   4        0.45        0.62      0.19 o
   4   4   4        0.65        1.36      0.21 o
   5   4   4        0.85        0.42      0.24 o
   6   4   4      148.00      163.67      4.60 o
  -6   5   4        0.03       -0.04      0.26 o
  -5   5   4      128.14      120.88      2.42 o
  -4   5   4        0.09       -0.10      0.18 o
  -3   5   4        6.18        7.02      0.27 o
  -2   5   4        6.11        8.34      0.29 o
  -1   5   4       53.47       63.23      0.98 o
   0   5   4      459.17      417.93      6.62 o
   1   5   4       95.86      106.95      1.65 o
   2   5   4      100.95       91.31      1.52 o
   3   5   4       24.89       23.69      0.52 o
   4   5   4      112.02      108.37      1.98 o
   5   5   4        0.02        0.24      0.24 o
   6   5   4        0.47        0.69      0.31 o
  -6   6   4        2.39        1.80      0.36 o
  -5   6   4       18.56       23.22      0.65 o
  -4   6   4      103.33       89.58      1.58 o
  -3   6   4      119.99      123.75      2.04 o
  -2   6   4      395.29      380.46      6.01 o
  -1   6   4      115.59      105.47      1.63 o
   0   6   4     1235.83     1282.74     20.10 o
   1   6   4     1608.85     1534.91     24.04 o
   2   6   4      216.20      222.61      3.35 o
   3   6   4      662.37      677.15     11.33 o
   4   6   4      245.90      239.31      3.87 o
   5   6   4        1.70        2.93      0.33 o
  -6   7   4       12.21       11.89      0.82 o
  -5   7   4        4.13        6.43      0.35 o
  -4   7   4      215.42      215.56      3.81 o
  -3   7   4        1.53        1.43      0.18 o
  -2   7   4       91.60       75.07      1.31 o
  -1   7   4      567.22      608.61      8.96 o
   0   7   4     1118.38     1142.92     17.70 o
   1   7   4        4.20        1.87      0.16 o
   2   7   4      173.81      182.21      2.95 o
   3   7   4       99.72       91.96      1.63 o
   4   7   4        0.72        1.12      0.22 o
   5   7   4       35.29       31.01      1.18 o
  -5   8   4       55.45       58.26      1.34 o
  -4   8   4        9.02       13.61      0.60 o
  -3   8   4      185.62      181.04      3.16 o
  -2   8   4      181.14      182.07      3.16 o
  -1   8   4       24.58       27.11      0.64 o
   0   8   4      339.95      332.40      5.23 o
   1   8   4      131.16      122.52      2.01 o
   2   8   4        5.99        3.55      0.22 o
   3   8   4      153.90      146.60      2.45 o
   4   8   4       33.00       39.36      1.20 o
   5   8   4       38.03       34.97      0.92 o
  -5   9   4        0.28        0.19      0.31 o
  -4   9   4       37.05       34.59      0.89 o
  -3   9   4       47.55       43.99      0.97 o
  -2   9   4        8.48        8.10      0.33 o
  -1   9   4       64.33       63.87      1.23 o
   0   9   4        4.84        5.47      0.23 o
   1   9   4       89.86       94.24      1.59 o
   2   9   4        1.42        0.00      0.16 o
   3   9   4       17.97       15.64      0.52 o
   4   9   4        5.65        4.61      0.42 o
   5   9   4        0.31        1.04      0.49 o
  -5  10   4        6.30        9.58      0.50 o
  -4  10   4        3.56        1.74      0.31 o
  -3  10   4      571.29      620.37     11.23 o
  -2  10   4       53.81       53.67      1.19 o
  -1  10   4      140.86      148.83      2.81 o
   0  10   4      157.41      153.65      2.67 o
   1  10   4       38.06       42.43      0.86 o
   2  10   4      104.39      103.59      2.01 o
   3  10   4      373.15      398.30      7.31 o
   4  10   4       37.36       34.67      1.10 o
  -4  11   4       17.04       17.49      0.68 o
  -3  11   4       27.66       29.20      0.83 o
  -2  11   4        3.59        2.95      0.29 o
  -1  11   4       27.71       28.67      0.72 o
   0  11   4       40.75       42.90      0.88 o
   1  11   4        8.98        8.97      0.37 o
   2  11   4        2.12        3.81      0.29 o
   3  11   4        9.75        8.91      0.41 o
   4  11   4        3.21        1.23      0.31 o
  -4  12   4       33.62       28.14      1.28 o
  -3  12   4       13.23       13.99      0.54 o
  -2  12   4       20.50       22.89      0.70 o
  -1  12   4      102.69      108.10      2.15 o
   0  12   4        5.29        5.68      0.31 o
   1  12   4      118.61      116.74      2.14 o
   2  12   4      120.92      113.19      2.23 o
   3  12   4       26.66       27.34      0.85 o
   4  12   4        0.98        1.89      0.33 o
  -3  13   4        1.29        0.79      0.28 o
  -2  13   4        0.04       -0.19      0.21 o
  -1  13   4       57.59       59.92      1.31 o
   0  13   4        9.92       10.68      0.43 o
   1  13   4        3.81        5.15      0.34 o
   2  13   4       50.72       52.06      1.19 o
   3  13   4       10.01       13.37      0.66 o
  -3  14   4        4.08        5.82      0.52 o
  -2  14   4       39.21       43.79      1.06 o
  -1  14   4        1.36        2.22      0.29 o
   0  14   4       32.59       32.75      1.06 o
   1  14   4       39.03       34.88      0.89 o
   2  14   4        0.87        0.74      0.26 o
  -2  15   4        0.16        0.44      0.29 o
  -1  15   4        4.05        4.65      0.47 o
   0  15   4        4.86        5.48      0.44 o
   1  15   4       16.78       14.99      1.07 o
  -5   0   5       63.57       64.40      1.90 o
  -3   0   5      244.16      225.50      4.79 o
  -1   0   5     1623.02     1628.45     40.66 o
   1   0   5        7.96        9.30      0.45 o
   3   0   5      136.78      165.06      7.33 o
   5   0   5        2.19        1.38      0.31 o
  -6   1   5        0.38       -0.22      0.26 o
  -5   1   5        0.58        1.00      0.22 o
  -4   1   5        0.44        1.13      0.34 o
  -3   1   5       38.82       30.79      0.61 o
  -2   1   5        2.83        2.72      0.16 o
  -1   1   5       45.93       42.56      1.42 o
   0   1   5       44.78       32.13      0.92 o
   1   1   5      288.07      420.30      6.56 o
   2   1   5       26.94       19.17      0.70 o
   3   1   5      355.27      359.12      6.68 o
   4   1   5       60.65       63.48      1.22 o
   5   1   5      196.56      201.78      3.58 o
   6   1   5        0.42        0.18      0.24 o
  -6   2   5       67.72       70.77      1.71 o
  -5   2   5        2.02        2.24      0.26 o
  -4   2   5       10.09       12.39      0.42 o
  -3   2   5        3.01        2.36      0.18 o
  -2   2   5       34.21       36.77      0.64 o
  -1   2   5      119.48      135.07      2.28 o
   0   2   5     1264.34     1421.33     36.08 o
   1   2   5      159.00      184.99      4.08 o
   2   2   5      462.39      431.76      8.53 o
   3   2   5      124.91      127.58      2.50 o
   4   2   5        0.02        0.44      0.20 o
   5   2   5       18.78       16.04      0.52 o
   6   2   5        3.75        3.75      0.38 o
  -6   3   5        1.93        2.31      0.36 o
  -5   3   5      339.18      355.95      6.68 o
  -4   3   5        2.86        2.54      0.23 o
  -3   3   5      648.79      631.26      9.94 o
  -2   3   5      413.57      385.34      6.02 o
  -1   3   5      742.31      747.31     12.30 o
   0   3   5     1372.00     1441.15     30.45 o
   1   3   5     2005.86     2251.27     44.89 o
   2   3   5        0.21        0.53      0.09 o
   3   3   5     1273.10     1315.05     22.94 o
   4   3   5       52.29       51.96      1.02 o
   5   3   5      143.86      133.91      2.41 o
   6   3   5       57.00       62.51      1.54 o
  -6   4   5        0.46        0.93      0.31 o
  -5   4   5       62.06       53.49      1.37 o
  -4   4   5      123.43      127.20      2.13 o
  -3   4   5       88.74       79.88      1.49 o
  -2   4   5      362.14      355.53      5.97 o
  -1   4   5      691.53      695.47     10.76 o
   0   4   5        7.81        8.74      0.23 o
   1   4   5      330.59      414.37      7.96 o
   2   4   5      274.75      289.62      4.32 o
   3   4   5       22.00       20.17      0.52 o
   4   4   5       19.12       17.24      0.54 o
   5   4   5      175.60      176.95      3.16 o
  -6   5   5       33.62       38.50      1.25 o
  -5   5   5        4.00        6.12      0.35 o
  -4   5   5       22.00       18.06      0.49 o
  -3   5   5      120.14      125.34      2.09 o
  -2   5   5      132.37      130.39      2.54 o
  -1   5   5      348.01      374.24      5.54 o
   0   5   5      334.69      300.57      4.47 o
   1   5   5       11.51        7.70      0.46 o
   2   5   5      205.12      213.71      3.45 o
   3   5   5       98.19      101.95      1.72 o
   4   5   5      281.50      286.58      4.94 o
   5   5   5       29.51       33.95      0.90 o
  -6   6   5        9.88       10.95      0.50 o
  -5   6   5        9.97        9.09      0.43 o
  -4   6   5      140.17      140.61      2.37 o
  -3   6   5       48.84       43.60      0.82 o
  -2   6   5       39.81       33.41      0.80 o
  -1   6   5      186.92      186.42      2.80 o
   0   6   5      197.79      206.06      3.32 o
   1   6   5       65.87       68.05      1.25 o
   2   6   5        2.00        2.60      0.37 o
   3   6   5        2.14        2.91      0.20 o
   4   6   5        2.36        3.15      0.27 o
   5   6   5        6.83        6.41      0.35 o
  -5   7   5       71.74       77.07      1.64 o
  -4   7   5       79.74       87.25      1.53 o
  -3   7   5        3.32        3.51      0.23 o
  -2   7   5       93.19      101.59      1.74 o
  -1   7   5       75.25       70.41      1.13 o
   0   7   5        0.10        1.19      0.13 o
   1   7   5      648.67      688.44     11.70 o
   2   7   5      161.64      162.22      2.92 o
   3   7   5       77.43       77.37      1.51 o
   4   7   5      132.71      145.12      2.61 o
   5   7   5       80.67       85.28      3.54 o
  -5   8   5        2.45        1.65      0.32 o
  -4   8   5        1.78        2.33      0.29 o
  -3   8   5        0.28        0.10      0.25 o
  -2   8   5       52.64       44.69      0.90 o
  -1   8   5       68.04       63.61      1.11 o
   0   8   5       13.32       14.16      0.35 o
   1   8   5      123.30      119.93      1.98 o
   2   8   5       92.94       89.99      1.64 o
   3   8   5       42.11       34.62      0.77 o
   4   8   5       11.80       13.86      0.52 o
   5   8   5       84.80       94.40      2.61 o
  -5   9   5        3.97        2.61      0.29 o
  -4   9   5        0.03       -0.09      0.23 o
  -3   9   5        8.61        8.77      0.35 o
  -2   9   5      397.93      433.48      7.34 o
  -1   9   5      242.56      241.84      4.12 o
   0   9   5      369.85      341.56      5.82 o
   1   9   5       13.27       10.83      0.34 o
   2   9   5      111.78      101.35      1.86 o
   3   9   5       11.68        9.39      0.40 o
   4   9   5       17.65       16.07      0.85 o
  -5  10   5        1.73        3.37      0.38 o
  -4  10   5       34.38       29.11      0.81 o
  -3  10   5       87.53       86.10      1.63 o
  -2  10   5      151.23      150.96      2.91 o
  -1  10   5        1.13        1.53      0.31 o
   0  10   5        5.71        5.75      0.27 o
   1  10   5       26.44       21.18      0.55 o
   2  10   5      221.65      229.26      4.71 o
   3  10   5       17.41       18.96      0.68 o
   4  10   5       19.06       14.85      0.96 o
  -4  11   5        3.27        2.22      0.31 o
  -3  11   5       37.86       43.56      1.04 o
  -2  11   5        3.76        3.98      0.29 o
  -1  11   5       85.72       78.47      1.62 o
   0  11   5      111.50       99.99      1.83 o
   1  11   5       75.85       70.96      1.34 o
   2  11   5       10.84        7.78      0.49 o
   3  11   5       54.75       57.38      2.22 o
   4  11   5        0.29       -0.03      0.31 o
  -4  12   5        7.77        7.26      0.75 o
  -3  12   5        0.71        1.06      0.37 o
  -2  12   5        4.55        4.78      0.34 o
  -1  12   5       35.97       36.68      0.92 o
   0  12   5        1.50        3.11      0.25 o
   1  12   5        1.12        0.90      0.24 o
   2  12   5        1.49        0.88      0.28 o
   3  12   5        2.61        1.28      0.31 o
  -3  13   5       11.32        9.57      0.45 o
  -2  13   5        7.63       10.44      0.46 o
  -1  13   5       63.52       63.28      1.40 o
   0  13   5        3.27        4.78      0.41 o
   1  13   5        2.97        4.12      0.39 o
   2  13   5      185.74      200.24      7.30 o
   3  13   5       10.66        6.58      0.59 o
  -2  14   5        0.25       -0.24      0.29 o
  -1  14   5       13.07       13.37      0.65 o
   0  14   5       31.86       30.03      0.92 o
   1  14   5       47.82       56.43      1.46 o
   2  14   5       15.52       17.66      1.79 o
  -1  15   5        5.17        5.53      0.44 o
   0  15   5       16.53       16.05      0.68 o
   1  15   5        2.05        2.64      0.38 o
  -6   0   6      274.25      304.28      9.16 o
  -4   0   6      181.15      182.05      4.54 o
  -2   0   6      238.62      239.96      5.08 o
   0   0   6     5794.10     6811.14    239.89 o
   2   0   6     2404.14     2772.89     90.78 o
   4   0   6       68.82       59.73      1.68 o
  -6   1   6       19.21       17.74      0.69 o
  -5   1   6        5.96        6.43      0.32 o
  -4   1   6       47.58       46.64      0.97 o
  -3   1   6      200.05      186.16      3.03 o
  -2   1   6      563.16      614.53      9.06 o
  -1   1   6      481.73      500.00     11.72 o
   0   1   6      193.58      253.48      4.73 o
   1   1   6      200.98      205.58      3.24 o
   2   1   6      384.42      417.91      6.99 o
   3   1   6      136.68      122.54      2.20 o
   4   1   6      280.11      249.85      4.38 o
   5   1   6       46.48       44.97      1.10 o
  -6   2   6        3.19        2.30      0.41 o
  -5   2   6        1.17        1.34      0.22 o
  -4   2   6       64.34       62.06      1.22 o
  -3   2   6      157.38      159.37      2.77 o
  -2   2   6       10.09        7.49      0.33 o
  -1   2   6      154.63      138.93      3.24 o
   0   2   6      167.36      198.08      4.32 o
   1   2   6      563.38      705.83     13.62 o
   2   2   6       15.45       14.53      0.34 o
   3   2   6      567.86      589.87     10.02 o
   4   2   6        7.69        5.73      0.38 o
   5   2   6        5.93        6.50      0.35 o
  -6   3   6       35.60       38.29      1.12 o
  -5   3   6       21.21       20.90      0.65 o
  -4   3   6       25.72       21.78      0.57 o
  -3   3   6        0.38       -0.05      0.12 o
  -2   3   6       81.45       83.16      1.32 o
  -1   3   6      299.32      309.20      5.78 o
   0   3   6        1.56        2.01      0.16 o
   1   3   6        2.37        6.25      0.22 o
   2   3   6       85.51       78.68      1.95 o
   3   3   6       27.70       26.46      0.82 o
   4   3   6       46.92       36.65      0.90 o
   5   3   6        3.76        3.16      0.34 o
  -6   4   6        4.04        4.83      0.44 o
  -5   4   6       26.11       27.17      0.73 o
  -4   4   6        0.41        1.23      0.38 o
  -3   4   6       32.36       29.75      0.62 o
  -2   4   6        9.29        6.38      0.23 o
  -1   4   6      469.92      534.19      8.25 o
   0   4   6      910.47      948.16     20.11 o
   1   4   6      281.31      297.27      7.10 o
   2   4   6      908.03      987.08     17.03 o
   3   4   6       76.19       70.73      1.38 o
   4   4   6       50.52       50.19      1.16 o
   5   4   6       24.70       20.07      0.70 o
  -6   5   6        0.10        0.00      0.26 o
  -5   5   6        1.19        1.43      0.26 o
  -4   5   6        3.26        3.62      0.23 o
  -3   5   6      109.76      105.92      1.95 o
  -2   5   6       83.87       83.09      1.42 o
  -1   5   6      116.95      103.89      1.72 o
   0   5   6      515.40      555.88      9.93 o
   1   5   6      329.58      349.61      7.06 o
   2   5   6        3.68        3.06      0.25 o
   3   5   6       26.71       25.88      0.63 o
   4   5   6       41.11       37.87      0.98 o
   5   5   6       31.27       31.02      0.87 o
  -5   6   6        9.22        5.61      0.35 o
  -4   6   6       43.32       44.99      0.90 o
  -3   6   6      557.53      582.38      9.22 o
  -2   6   6      322.97      327.14      5.20 o
  -1   6   6      355.18      332.25      4.96 o
   0   6   6      346.96      373.10      6.51 o
   1   6   6       53.76       61.22      1.21 o
   2   6   6      214.81      227.86      4.08 o
   3   6   6      174.23      168.77      3.04 o
   4   6   6       92.24       86.22      1.84 o
   5   6   6       52.55       60.43      1.73 o
  -5   7   6        0.79        0.86      0.28 o
  -4   7   6       51.09       51.85      1.21 o
  -3   7   6       81.32       83.57      1.47 o
  -2   7   6       71.52       73.49      1.31 o
  -1   7   6        2.21        3.10      0.18 o
   0   7   6       22.67       21.66      0.50 o
   1   7   6        3.40        5.58      0.35 o
   2   7   6      117.10      119.61      2.25 o
   3   7   6        5.72        5.03      0.29 o
   4   7   6        0.80        1.72      0.24 o
   5   7   6        0.67        0.46      0.28 o
  -5   8   6        0.12        0.18      0.31 o
  -4   8   6       50.82       59.57      1.21 o
  -3   8   6        2.84        2.74      0.25 o
  -2   8   6      106.39       99.22      1.84 o
  -1   8   6      166.74      158.00      3.10 o
   0   8   6      178.38      166.07      2.97 o
   1   8   6        0.92        1.88      0.53 o
   2   8   6      263.77      258.54      4.96 o
   3   8   6      122.68      119.76      2.43 o
   4   8   6       30.75       27.18      1.06 o
  -5   9   6       11.50       11.33      0.50 o
  -4   9   6        5.79        6.26      0.37 o
  -3   9   6        0.51        0.28      0.20 o
  -2   9   6        0.30        0.20      0.20 o
  -1   9   6       24.92       23.33      0.63 o
   0   9   6        6.70        8.31      0.35 o
   1   9   6        6.03        9.68      0.39 o
   2   9   6       18.71       18.40      0.59 o
   3   9   6       10.52       15.13      0.55 o
   4   9   6       68.24       71.42      2.04 o
  -4  10   6        0.19        0.46      0.41 o
  -3  10   6       15.96       18.25      0.62 o
  -2  10   6       92.83       84.95      1.79 o
  -1  10   6      215.32      218.97      4.67 o
   0  10   6        8.53        7.41      0.35 o
   1  10   6      151.68      156.94      3.08 o
   2  10   6        7.97        6.84      0.41 o
   3  10   6       74.32       78.50      1.85 o
   4  10   6       50.37       51.40      1.55 o
  -4  11   6        1.91        1.50      0.41 o
  -3  11   6        0.73        0.07      0.28 o
  -2  11   6       25.88       30.63      0.92 o
  -1  11   6       54.49       48.16      1.24 o
   0  11   6      104.63      105.21      2.13 o
   1  11   6       10.78       10.82      0.50 o
   2  11   6        0.28       -0.24      0.24 o
   3  11   6       50.83       50.03      1.29 o
  -3  12   6       31.13       33.71      1.32 o
  -2  12   6       37.51       35.24      1.04 o
  -1  12   6        3.57        3.18      0.36 o
   0  12   6       94.33       99.28      2.29 o
   1  12   6        5.36        5.20      0.42 o
   2  12   6        4.49        4.61      0.41 o
   3  12   6        0.97        0.84      0.28 o
  -3  13   6        9.54       10.20      0.62 o
  -2  13   6        3.98        3.57      0.41 o
  -1  13   6       92.36       92.73      2.17 o
   0  13   6       12.73       11.41      0.56 o
   1  13   6       17.57       20.74      0.74 o
   2  13   6        1.25        1.56      0.36 o
  -2  14   6        3.66        3.14      0.44 o
  -1  14   6       33.83       41.12      1.17 o
   0  14   6        1.13        0.99      0.31 o
   1  14   6       26.91       22.75      0.81 o
  -5   0   7        0.11        0.57      0.31 o
  -3   0   7        6.88        6.96      0.45 o
  -1   0   7      391.15      363.87      9.86 o
   1   0   7     1235.22     1417.30     40.42 o
   3   0   7       37.17       27.41      1.26 o
   5   0   7        0.01       -0.24      0.40 o
  -6   1   7        6.44        5.63      0.41 o
  -5   1   7       11.84        9.76      0.42 o
  -4   1   7       10.41       11.13      0.46 o
  -3   1   7       29.81       25.50      0.58 o
  -2   1   7      575.97      566.95     12.73 o
  -1   1   7     1754.59     1807.30     38.98 o
   0   1   7        0.17        0.59      0.12 o
   1   1   7      129.53      139.15      2.80 o
   2   1   7      115.73      127.62      2.84 o
   3   1   7        9.67        7.66      0.44 o
   4   1   7      181.05      173.35      4.06 o
   5   1   7      145.13      132.10      3.23 o
  -6   2   7        0.51        0.50      0.28 o
  -5   2   7       39.52       39.87      0.87 o
  -4   2   7      263.74      280.60      4.85 o
  -3   2   7      254.03      248.38      3.98 o
  -2   2   7       29.65       26.80      0.92 o
  -1   2   7       12.02       11.21      0.54 o
   0   2   7      215.18      222.21      4.80 o
   1   2   7       28.43       34.93      0.78 o
   2   2   7      462.37      487.22     12.21 o
   3   2   7       48.93       43.51      1.35 o
   4   2   7        4.16        3.59      0.36 o
   5   2   7        0.16        0.07      0.28 o
  -6   3   7        3.46        2.23      0.34 o
  -5   3   7       40.42       43.40      0.97 o
  -4   3   7       63.32       64.63      1.29 o
  -3   3   7      357.36      371.02      5.92 o
  -2   3   7       63.80       60.76      1.18 o
  -1   3   7     1311.87     1356.25     28.74 o
   0   3   7       35.40       42.81      1.09 o
   1   3   7      672.80      762.33     18.28 o
   2   3   7       51.80       50.91      1.04 o
   3   3   7      275.94      265.82      6.03 o
   4   3   7       13.88       14.24      0.65 o
   5   3   7      173.77      169.62      4.22 o
  -5   4   7       18.84       19.84      0.62 o
  -4   4   7       56.74       56.64      1.12 o
  -3   4   7       53.93       44.88      0.99 o
  -2   4   7      105.83      119.56      2.21 o
  -1   4   7      217.38      205.62      4.07 o
   0   4   7       51.77       64.79      2.61 o
   1   4   7      557.65      617.22     13.95 o
   2   4   7      169.37      185.66      3.31 o
   3   4   7       21.44       28.18      0.91 o
   4   4   7      187.90      185.83      4.36 o
   5   4   7        0.29        0.14      0.28 o
  -5   5   7       27.65       31.85      0.84 o
  -4   5   7       14.67       16.17      0.66 o
  -3   5   7      185.62      188.77      3.41 o
  -2   5   7      112.83      105.50      2.36 o
  -1   5   7       95.97       72.93      1.71 o
   0   5   7      217.02      204.45      5.26 o
   1   5   7       78.38       72.96      1.66 o
   2   5   7      452.35      479.44      8.33 o
   3   5   7      241.18      228.86      4.13 o
   4   5   7       75.51       69.09      1.79 o
   5   5   7       17.25       17.38      0.76 o
  -5   6   7        1.98        2.07      0.36 o
  -4   6   7        1.30        1.32      0.25 o
  -3   6   7       14.20       13.64      0.45 o
  -2   6   7        0.24       -0.03      0.16 o
  -1   6   7        0.95        1.10      0.17 o
   0   6   7       18.98       19.64      0.51 o
   1   6   7      110.44      113.41      2.08 o
   2   6   7       49.80       54.28      1.13 o
   3   6   7        1.93        2.65      0.25 o
   4   6   7        8.54        8.96      0.45 o
  -5   7   7        1.66        1.23      0.40 o
  -4   7   7        2.55        2.97      0.29 o
  -3   7   7      129.48      132.16      2.64 o
  -2   7   7      140.79      126.04      2.33 o
  -1   7   7        5.07        4.08      0.25 o
   0   7   7      336.28      320.86      5.22 o
   1   7   7      193.77      198.84      3.59 o
   2   7   7       12.31       10.41      0.39 o
   3   7   7       69.81       71.63      1.44 o
   4   7   7        9.89       11.89      0.52 o
  -5   8   7        6.11        5.99      0.49 o
  -4   8   7       12.87       10.79      0.48 o
  -3   8   7       93.01       97.70      2.06 o
  -2   8   7      176.58      171.79      3.37 o
  -1   8   7      181.07      170.37      3.34 o
   0   8   7       20.90       23.00      0.58 o
   1   8   7       57.66       58.34      1.34 o
   2   8   7       61.88       53.92      1.23 o
   3   8   7       34.10       32.41      1.23 o
   4   8   7        2.78        2.85      0.45 o
  -4   9   7       34.71       37.79      1.06 o
  -3   9   7       10.51       10.30      0.46 o
  -2   9   7        2.03        2.55      0.29 o
  -1   9   7       23.09       17.83      0.59 o
   0   9   7        0.26        0.24      0.20 o
   1   9   7       30.60       32.23      0.83 o
   2   9   7       34.99       33.12      0.85 o
   3   9   7      101.85       94.00      1.98 o
   4   9   7       63.78       66.61      1.67 o
  -4  10   7        1.16        2.32      0.31 o
  -3  10   7        1.77        0.96      0.26 o
  -2  10   7      206.98      201.99      3.98 o
  -1  10   7        2.94        4.25      0.29 o
   0  10   7       48.58       42.06      0.98 o
   1  10   7        2.40        3.88      0.31 o
   2  10   7       20.18       17.08      0.65 o
   3  10   7        2.87        4.69      0.38 o
  -3  11   7        0.29        0.29      0.38 o
  -2  11   7       45.18       49.61      1.34 o
  -1  11   7        9.94        9.80      0.46 o
   0  11   7       26.72       25.56      0.80 o
   1  11   7       23.34       25.31      0.80 o
   2  11   7       92.93       88.99      2.09 o
   3  11   7        1.74        1.80      0.36 o
  -3  12   7        0.71        1.12      0.31 o
  -2  12   7        4.81        5.22      0.44 o
  -1  12   7        5.21        4.40      0.41 o
   0  12   7        0.08        0.79      0.28 o
   1  12   7        2.42        2.66      0.31 o
   2  12   7        1.31        3.16      0.36 o
  -2  13   7       29.04       32.62      1.00 o
  -1  13   7        3.22        2.22      0.31 o
   0  13   7       91.05       99.09      2.29 o
   1  13   7        1.45        1.20      0.31 o
  -1  14   7        9.25       10.53      0.56 o
   0  14   7       19.19       18.00      0.79 o
  -4   0   8      514.19      536.39     16.91 o
  -2   0   8       53.35       44.67      1.29 o
   0   0   8      434.41      417.07     13.20 o
   2   0   8     2185.43     2301.48     89.80 o
   4   0   8      512.30      521.59     16.57 o
  -5   1   8       45.45       50.89      1.42 o
  -4   1   8        6.00        5.91      0.54 o
  -3   1   8       28.16       29.47      0.89 o
  -2   1   8      113.80      104.43      2.00 o
  -1   1   8        0.22        0.41      0.16 o
   0   1   8       71.53       71.48      1.61 o
   1   1   8      475.52      519.25     11.37 o
   2   1   8      172.03      197.14      4.82 o
   3   1   8       59.44       58.01      1.54 o
   4   1   8      109.75       90.50      2.27 o
   5   1   8        4.29        3.54      0.41 o
  -5   2   8        1.56        1.69      0.29 o
  -4   2   8      117.81      116.92      2.53 o
  -3   2   8      261.29      263.20      5.98 o
  -2   2   8      105.27       99.83      2.12 o
  -1   2   8       20.16       13.24      0.42 o
   0   2   8       27.59       26.18      1.45 o
   1   2   8      287.41      309.47      6.52 o
   2   2   8      121.79      127.38      3.58 o
   3   2   8      551.94      549.94     15.12 o
   4   2   8       19.53       16.05      0.65 o
   5   2   8       14.90       19.24      0.77 o
  -5   3   8        2.27        1.67      0.32 o
  -4   3   8        0.51        0.30      0.26 o
  -3   3   8      125.98      132.11      2.45 o
  -2   3   8      186.70      172.00      3.53 o
  -1   3   8        2.51        2.14      0.20 o
   0   3   8      588.83      607.66     12.95 o
   1   3   8        2.06        2.04      0.21 o
   2   3   8       27.20       29.81      0.79 o
   3   3   8       96.28       87.09      2.51 o
   4   3   8        2.94        3.04      0.36 o
  -5   4   8        2.65        3.79      0.37 o
  -4   4   8      191.42      209.97      4.17 o
  -3   4   8       26.52       25.83      0.74 o
  -2   4   8       14.70       13.46      0.70 o
  -1   4   8       60.24       55.26      1.24 o
   0   4   8        1.48        1.27      0.20 o
   1   4   8      166.00      178.52      3.91 o
   2   4   8      134.25      141.69      3.62 o
   3   4   8        0.03       -0.13      0.26 o
   4   4   8      104.93       97.62      2.45 o
  -5   5   8       30.46       32.72      1.45 o
  -4   5   8       53.17       54.15      1.77 o
  -3   5   8       48.28       48.96      1.13 o
  -2   5   8      538.35      537.01      9.36 o
  -1   5   8       50.64       47.80      1.21 o
   0   5   8        0.11        0.67      0.34 o
   1   5   8       11.58       10.55      0.39 o
   2   5   8      265.51      274.85      6.86 o
   3   5   8       38.95       38.58      1.33 o
   4   5   8      106.45       95.47      2.39 o
  -5   6   8        0.21        0.62      0.28 o
  -4   6   8        5.44        7.20      0.40 o
  -3   6   8        9.02        7.48      0.35 o
  -2   6   8       82.77       83.58      1.63 o
  -1   6   8       34.44       28.29      0.68 o
   0   6   8      235.86      228.08      4.54 o
   1   6   8       13.67       10.19      0.40 o
   2   6   8      211.04      211.14      4.32 o
   3   6   8       51.33       47.39      1.23 o
   4   6   8       42.49       40.84      1.22 o
  -5   7   8        2.65        3.21      0.37 o
  -4   7   8        7.56        9.71      0.54 o
  -3   7   8      143.10      142.94      2.86 o
  -2   7   8       26.19       27.60      0.76 o
  -1   7   8       84.45       73.34      1.58 o
   0   7   8       44.16       48.75      0.95 o
   1   7   8      185.68      186.30      3.47 o
   2   7   8       16.87       14.59      0.55 o
   3   7   8        5.94        6.64      0.40 o
   4   7   8        5.68        6.18      0.48 o
  -4   8   8        0.46        0.02      0.24 o
  -3   8   8       17.29       19.59      0.62 o
  -2   8   8       21.66       18.98      0.62 o
  -1   8   8      226.36      213.07      4.55 o
   0   8   8        0.65        0.61      0.21 o
   1   8   8      167.14      165.48      3.65 o
   2   8   8        1.86        2.50      0.58 o
   3   8   8       84.45       79.85      2.00 o
  -4   9   8        4.03        3.20      0.30 o
  -3   9   8        5.27        6.47      0.37 o
  -2   9   8        2.71        2.03      0.29 o
  -1   9   8       17.95       20.02      0.62 o
   0   9   8        1.10        2.23      0.23 o
   1   9   8       65.63       68.74      1.83 o
   2   9   8        0.72        0.83      0.26 o
   3   9   8       70.04       70.71      1.83 o
  -3  10   8       23.28       24.73      0.78 o
  -2  10   8        7.47        7.00      0.40 o
  -1  10   8      269.74      269.46      5.22 o
   0  10   8       13.08       13.56      0.78 o
   1  10   8       44.58       43.31      1.32 o
   2  10   8        3.43        2.68      0.46 o
   3  10   8       11.55       12.58      0.69 o
  -3  11   8        3.03        2.92      0.35 o
  -2  11   8       13.63       15.52      0.65 o
  -1  11   8       24.06       24.94      0.80 o
   0  11   8        1.58        2.31      0.31 o
   1  11   8        1.06        0.65      0.28 o
   2  11   8       14.16       15.24      0.65 o
  -2  12   8        4.53        6.06      0.61 o
  -1  12   8        9.71       10.71      0.56 o
   0  12   8        7.92        7.55      0.44 o
   1  12   8        4.52        4.36      0.41 o
  -1  13   8       12.13       11.73      0.56 o
   0  13   8        0.47       -0.24      0.35 o
  -5   0   9       28.04       33.90      1.60 o
  -3   0   9        8.59        8.03      0.68 o
  -1   0   9      278.68      290.01      7.46 o
   1   0   9       19.23       24.18      0.87 o
   3   0   9        9.70        8.03      0.68 o
  -5   1   9      112.21      131.38      3.20 o
  -4   1   9       10.71       11.51      0.73 o
  -3   1   9       29.78       28.00      0.89 o
  -2   1   9       16.74       13.16      0.48 o
  -1   1   9       11.84       13.54      0.48 o
   0   1   9      455.00      457.21     10.02 o
   1   1   9      678.81      746.27     14.61 o
   2   1   9       24.63       31.27      0.81 o
   3   1   9        2.47        2.55      0.36 o
   4   1   9       33.72       36.26      1.13 o
  -5   2   9        7.22        8.13      0.59 o
  -4   2   9       22.47       25.55      0.89 o
  -3   2   9       33.97       33.33      1.01 o
  -2   2   9        6.69        8.10      0.61 o
  -1   2   9       17.21       13.92      0.43 o
   0   2   9       31.14       29.37      0.71 o
   1   2   9        3.80        4.35      0.31 o
   2   2   9      262.95      268.27      6.01 o
   3   2   9        0.70        1.20      0.62 o
   4   2   9       24.95       24.07      0.89 o
  -5   3   9       39.89       45.94      1.37 o
  -4   3   9       52.35       48.36      1.37 o
  -3   3   9        1.25        1.01      0.31 o
  -2   3   9      167.79      162.46      3.36 o
  -1   3   9      506.45      488.70      9.51 o
   0   3   9       18.85       13.79      0.45 o
   1   3   9     1593.03     1803.00     52.60 o
   2   3   9        0.36        0.12      0.24 o
   3   3   9      140.64      155.15      3.70 o
   4   3   9       61.21       55.87      1.73 o
  -5   4   9       19.39       25.41      1.35 o
  -4   4   9       55.76       58.89      1.87 o
  -3   4   9        6.43        6.23      0.37 o
  -2   4   9      171.38      146.13      3.08 o
  -1   4   9        0.46        0.06      0.21 o
   0   4   9      254.20      244.29      7.43 o
   1   4   9      127.17      113.61      2.62 o
   2   4   9      150.18      149.70      3.12 o
   3   4   9      190.79      178.84      4.24 o
   4   4   9       19.91       17.82      0.77 o
  -5   5   9        0.19       -0.12      0.36 o
  -4   5   9        9.31        9.37      0.53 o
  -3   5   9        1.65        1.04      0.26 o
  -2   5   9       86.07       79.97      1.76 o
  -1   5   9       10.26        9.09      0.43 o
   0   5   9      101.02       97.02      2.03 o
   1   5   9      112.51       99.15      3.22 o
   2   5   9        6.24        8.04      0.43 o
   3   5   9        3.87        3.85      0.42 o
   4   5   9       54.40       56.41      1.58 o
  -4   6   9       39.76       43.59      2.39 o
  -3   6   9      122.54      118.66      2.64 o
  -2   6   9        4.79        5.52      0.36 o
  -1   6   9       42.29       45.68      1.11 o
   0   6   9       75.99       74.54      1.69 o
   1   6   9       44.46       40.53      1.29 o
   2   6   9      271.49      263.45      5.58 o
   3   6   9       15.16       18.10      0.72 o
  -4   7   9        0.78        0.96      0.42 o
  -3   7   9        8.72        8.43      0.48 o
  -2   7   9      209.33      205.39      4.69 o
  -1   7   9        0.58        0.41      0.26 o
   0   7   9       17.91       14.74      0.56 o
   1   7   9        8.89       12.23      0.48 o
   2   7   9        1.90        1.26      0.26 o
   3   7   9      167.39      170.95      4.04 o
  -4   8   9        1.94        1.12      0.49 o
  -3   8   9       42.29       45.30      1.77 o
  -2   8   9       72.52       72.77      2.39 o
  -1   8   9       21.15       18.77      0.87 o
   0   8   9       37.59       36.36      0.92 o
   1   8   9       12.19       10.51      0.50 o
   2   8   9        0.02        0.24      0.24 o
   3   8   9       52.34       57.87      1.59 o
  -3   9   9       11.15       11.55      0.60 o
  -2   9   9       24.21       25.18      0.86 o
  -1   9   9       37.96       32.65      1.01 o
   0   9   9        0.07       -0.26      0.26 o
   1   9   9       20.08       15.94      0.68 o
   2   9   9       53.67       50.14      1.35 o
   3   9   9        3.10        2.24      0.36 o
  -3  10   9       26.48       28.13      0.96 o
  -2  10   9        8.55        8.18      0.60 o
  -1  10   9       11.64       12.41      0.60 o
   0  10   9        0.47        0.31      0.26 o
   1  10   9       31.86       32.82      1.04 o
   2  10   9        0.07        0.08      0.28 o
  -2  11   9        3.06        3.36      1.07 o
  -1  11   9        0.18       -0.42      0.31 o
   0  11   9        9.43        8.31      0.55 o
   1  11   9        1.10        0.34      0.35 o
  -1  12   9        0.29        0.48      0.42 o
   0  12   9       50.95       49.08      3.72 o
  -4   0  10       55.17       56.15      2.18 o
  -2   0  10      684.74      639.53     20.86 o
   0   0  10      647.17      706.64     30.21 o
   2   0  10       61.27       71.37      4.20 o
   4   0  10      115.12      124.78      4.40 o
  -5   1  10       16.01       14.56      0.74 o
  -4   1  10       58.13       58.41      1.62 o
  -3   1  10      133.93      134.35      3.91 o
  -2   1  10        2.78        3.33      0.31 o
  -1   1  10       35.20       35.62      0.81 o
   0   1  10      413.56      409.68     10.13 o
   1   1  10       21.67       22.86      0.88 o
   2   1  10       23.28       20.05      0.74 o
   3   1  10      132.77      127.69      3.14 o
   4   1  10        0.12       -0.34      0.28 o
  -4   2  10       41.14       43.94      1.32 o
  -3   2  10       63.79       56.85      1.50 o
  -2   2  10        2.25        3.05      0.29 o
  -1   2  10      217.01      198.53      3.69 o
   0   2  10       15.09       15.52      0.64 o
   1   2  10       69.87       65.04      2.23 o
   2   2  10        7.20        7.35      0.69 o
   3   2  10      170.92      179.62      4.57 o
  -4   3  10       15.28       14.85      0.68 o
  -3   3  10       37.45       34.49      1.13 o
  -2   3  10       24.56       29.22      0.81 o
  -1   3  10      121.42      111.28      2.16 o
   0   3  10        3.16        2.35      0.28 o
   1   3  10        6.20        5.58      0.32 o
   2   3  10       43.88       51.42      1.57 o
   3   3  10       16.14       13.73      0.65 o
  -4   4  10        5.06        5.50      0.48 o
  -3   4  10       38.13       33.95      1.07 o
  -2   4  10        0.02        0.28      0.49 o
  -1   4  10        0.66        0.87      0.23 o
   0   4  10      109.33      115.16      2.81 o
   1   4  10        0.30        0.30      0.22 o
   2   4  10      118.05      118.32      3.35 o
   3   4  10        4.53        3.17      0.38 o
  -4   5  10        0.07       -0.16      0.31 o
  -3   5  10       36.19       39.47      1.17 o
  -2   5  10       17.29       14.32      0.55 o
  -1   5  10       45.26       47.07      1.15 o
   0   5  10      242.82      222.08      4.78 o
   1   5  10      101.43      113.01      3.15 o
   2   5  10        5.97        4.91      0.35 o
   3   5  10       66.24       72.82      1.91 o
  -4   6  10        1.87        2.37      0.42 o
  -3   6  10       68.57       71.36      1.81 o
  -2   6  10      124.62      118.31      2.55 o
  -1   6  10       10.74        9.51      0.46 o
   0   6  10      139.89      156.83      3.59 o
   1   6  10       53.89       53.79      2.33 o
   2   6  10        0.12        0.98      0.37 o
   3   6  10       66.75       60.33      1.67 o
  -3   7  10        2.70        3.00      0.36 o
  -2   7  10       10.86       12.61      0.62 o
  -1   7  10        2.92        2.43      0.36 o
   0   7  10      202.66      210.63      6.51 o
   1   7  10        0.97        1.17      0.28 o
   2   7  10      153.16      157.02      6.47 o
   3   7  10        0.05       -0.24      0.40 o
  -3   8  10        1.05        1.07      0.31 o
  -2   8  10       12.17       12.91      0.62 o
  -1   8  10        8.74        6.40      0.48 o
   0   8  10       68.91       65.60      2.15 o
   1   8  10       63.16       59.47      2.11 o
   2   8  10        1.95        1.20      0.36 o
  -3   9  10        4.86        5.94      0.55 o
  -2   9  10        2.24        1.94      0.36 o
  -1   9  10       41.69       39.52      1.17 o
   0   9  10       13.95       11.80      0.62 o
   1   9  10       79.53       87.87      3.11 o
   2   9  10        6.88        6.92      0.48 o
  -2  10  10        1.19        1.38      0.36 o
  -1  10  10       22.56       22.07      0.84 o
   0  10  10       23.27       22.43      0.97 o
   1  10  10       32.72       30.89      0.99 o
  -3   0  11        1.32        3.35      0.60 o
  -1   0  11       11.95        5.52      0.58 o
   1   0  11      221.07      248.57     11.61 o
   3   0  11        1.12        1.10      0.58 o
  -4   1  11        3.39        3.64      0.48 o
  -3   1  11        0.28       -0.14      0.28 o
  -2   1  11        0.53       -0.36      0.24 o
  -1   1  11        4.81        4.43      0.29 o
   0   1  11        6.59        7.46      0.43 o
   1   1  11       88.71       85.72      1.72 o
   2   1  11       22.63       24.24      0.89 o
   3   1  11       79.19       74.36      2.00 o
  -4   2  11       72.73       81.24      2.12 o
  -3   2  11        6.11        6.00      0.48 o
  -2   2  11       44.15       46.88      1.35 o
  -1   2  11       21.36       24.14      0.74 o
   0   2  11        1.30        0.10      0.21 o
   1   2  11        8.66        8.38      0.39 o
   2   2  11      257.86      268.17      6.45 o
   3   2  11        2.43        3.14      0.41 o
  -4   3  11        0.18        0.06      0.36 o
  -3   3  11      171.26      163.80      4.20 o
  -2   3  11        0.01        0.00      0.21 o
  -1   3  11       13.92       15.00      0.63 o
   0   3  11      176.36      169.28      5.18 o
   1   3  11        3.98        4.43      0.34 o
   2   3  11        0.73        0.12      0.28 o
   3   3  11      210.84      242.60      6.65 o
  -4   4  11        4.72        6.97      0.80 o
  -3   4  11       23.93       26.52      0.92 o
  -2   4  11       14.34        9.96      0.45 o
  -1   4  11      252.04      251.26      5.13 o
   0   4  11       38.43       35.98      0.86 o
   1   4  11       54.50       53.24      2.64 o
   2   4  11       37.48       38.14      1.42 o
  -3   5  11       13.10       15.44      0.68 o
  -2   5  11       17.52       18.02      0.64 o
  -1   5  11        0.20        1.44      0.53 o
   0   5  11        6.53        4.44      0.45 o
   1   5  11       34.49       29.19      1.22 o
   2   5  11       96.17      107.26      4.32 o
  -3   6  11        5.11        4.31      0.49 o
  -2   6  11       56.78       53.04      1.33 o
  -1   6  11       10.15       12.24      0.54 o
   0   6  11        0.02        0.32      0.26 o
   1   6  11        2.27        3.66      0.35 o
   2   6  11       23.66       23.18      0.85 o
  -3   7  11        0.28        0.11      0.31 o
  -2   7  11        9.48        9.72      0.59 o
  -1   7  11       64.40       60.23      1.62 o
   0   7  11       86.44       80.14      2.60 o
   1   7  11       26.98       27.06      0.91 o
   2   7  11       14.02       13.38      0.62 o
  -2   8  11       18.42       20.47      0.80 o
  -1   8  11       86.22       88.69      2.24 o
   0   8  11       76.95       75.90      2.56 o
   1   8  11        2.35        2.39      0.36 o
  -1   9  11        7.69        8.65      0.53 o
   0   9  11       22.12       19.45      1.41 o
  -2   0  12        0.02       -0.24      0.34 o
   0   0  12        1.91        1.44      0.42 o
   2   0  12      401.57      452.54     31.29 o
  -3   1  12        0.08        0.72      0.36 o
  -2   1  12       18.59       20.20      0.77 o
  -1   1  12       85.88       87.28      1.95 o
   0   1  12       26.58       23.80      0.65 o
   1   1  12       88.15       99.57      2.92 o
   2   1  12        1.17        0.05      0.31 o
  -3   2  12        0.00       -0.05      0.31 o
  -2   2  12       15.82       15.12      0.68 o
  -1   2  12       49.46       42.02      1.13 o
   0   2  12       27.27       29.68      0.80 o
   1   2  12       25.92       29.18      0.88 o
   2   2  12        2.35        1.89      0.38 o
  -3   3  12        0.12       -0.16      0.31 o
  -2   3  12        0.22        0.90      0.36 o
  -1   3  12       10.76        9.62      0.48 o
   0   3  12       85.20       90.28      1.82 o
   1   3  12        2.33        1.62      0.36 o
   2   3  12       17.99       18.05      1.21 o
  -3   4  12        6.89        7.14      0.48 o
  -2   4  12       10.59        8.29      0.46 o
  -1   4  12       74.52       62.76      1.52 o
   0   4  12       36.07       32.91      0.83 o
   1   4  12        0.21       -0.02      0.26 o
  -2   5  12        5.56        5.97      0.43 o
  -1   5  12        5.70        5.70      0.46 o
   0   5  12        0.52        0.76      0.26 o
   1   5  12      115.98      129.66      5.20 o
  -2   6  12        3.92        4.47      0.48 o
  -1   6  12       97.99       86.50      2.21 o
   0   6  12       22.44       22.69      0.95 o
   1   6  12        1.35        0.60      0.26 o
  -1   7  12        9.70       11.64      0.65 o
   0   7  12        0.15        0.45      0.35 o
  -1   0  13       35.65       40.52      1.77 o
  -2   1  13        0.42       -0.06      0.36 o
  -1   1  13       25.77       25.38      1.00 o
   0   1  13        4.65        5.07      0.35 o
  -1   2  13       10.08        9.91      0.48 o
   0   2  13       56.16       63.90      1.38 o
  -1   3  13       24.84       23.06      0.79 o
   0   3  13       12.78       10.09      0.51 o
 
